# Supplementary material for: 2-(2,2-Dimethyl-2,3-dihydro-1-benzofuran-7-yl­oxy)acetic acid monohydrate
Source: Acta Crystallogr Sect E Struct Rep Online. 2010 May 22;66(Pt 6):o1433. doi: 10.1107/S1600536810018659 (PMC2979565; doi:10.1107/S1600536810018659)
Supplement: Supplementary file 2 [file e-66-o1433-Isup2.hkl]

# 
# h,k,l, Fc-squared, Fo-squared, sigma(Fo-squared) and status flag 
# 
data_I
_shelx_title ' aa in P2(1)/c' 
_shelx_refln_list_code          4 
_shelx_F_calc_maximum      162.76 
_exptl_crystal_F_000       512.00 
_reflns_d_resolution_high  0.7799 
 
loop_ 
 _symmetry_equiv_pos_as_xyz 
 'x, y, z' 
 '-x, y+1/2, -z+1/2' 
 '-x, -y, -z' 
 'x, -y-1/2, z-1/2' 
 
_cell_length_a    10.1692 
_cell_length_b     9.2516 
_cell_length_c    15.3647 
_cell_angle_alpha  90.000 
_cell_angle_beta  121.000 
_cell_angle_gamma  90.000 
 
_shelx_F_squared_multiplier     1.000 
 
loop_ 
 _refln_index_h 
 _refln_index_k 
 _refln_index_l 
 _refln_F_squared_calc 
 _refln_F_squared_meas 
 _refln_F_squared_sigma 
 _refln_observed_status 
   1   0   0      351.49      302.04      7.49 o 
   2   0   0        3.88        1.49      0.47 o 
   3   0   0      147.08      156.05      4.57 o 
   4   0   0        2.18        2.18      0.88 o 
   5   0   0       60.15       68.99      2.98 o 
   6   0   0      933.60      979.39     24.93 o 
   7   0   0       45.13       55.51      3.14 o 
   8   0   0       80.76       77.00      3.97 o 
   9   0   0      111.78      119.49      5.40 o 
  10   0   0       30.71       25.40      3.61 o 
  11   0   0        4.03        5.43      3.11 o 
   1   1   0       11.53       11.90      0.43 o 
   2   1   0     9137.07     9034.20    104.22 o 
   3   1   0        2.59        2.19      0.28 o 
   4   1   0      651.65      640.62      9.07 o 
   5   1   0       22.97       21.97      0.97 o 
   6   1   0        5.94        4.88      0.96 o 
   7   1   0        4.62        3.16      1.11 o 
   8   1   0        0.14        0.44      1.20 o 
   9   1   0       10.84        8.16      1.93 o 
  10   1   0        4.07        3.63      1.80 o 
  11   1   0        7.76        5.44      2.78 o 
   0   2   0      259.52      287.10      5.16 o 
   1   2   0       23.77       23.75      0.59 o 
   2   2   0     7585.44     7906.78     90.69 o 
   3   2   0       12.91       11.42      0.49 o 
   4   2   0      893.39      974.08     11.65 o 
   5   2   0      131.99      134.25      2.42 o 
   6   2   0        5.07        2.55      0.73 o 
   7   2   0       40.89       40.86      1.56 o 
   8   2   0       26.72       18.88      3.82 o 
   9   2   0        0.04       -0.56      1.43 o 
  10   2   0       13.49       14.67      2.96 o 
   1   3   0      108.29      112.69      1.68 o 
   2   3   0     1717.06     1851.29     22.15 o 
   3   3   0      749.53      734.60      8.88 o 
   4   3   0     1440.22     1480.97     17.50 o 
   5   3   0      149.45      148.79      2.12 o 
   6   3   0       10.56        8.49      1.07 o 
   7   3   0       67.45       63.67      1.92 o 
   8   3   0        1.96        1.77      0.99 o 
  10   3   0       34.88       36.95      4.24 o 
   0   4   0     1138.65     1248.00     21.40 o 
   1   4   0        4.39        2.91      0.36 o 
   2   4   0      862.40      917.11     11.30 o 
   3   4   0      394.64      420.66      4.86 o 
   4   4   0       23.81       19.10      1.19 o 
   5   4   0     1039.97     1012.94     12.37 o 
   6   4   0        5.86        4.69      0.77 o 
   7   4   0       35.50       32.59      1.79 o 
   8   4   0        0.01       -0.45      1.29 o 
   9   4   0        6.40        7.58      1.83 o 
  10   4   0        7.84        4.24      2.98 o 
   1   5   0     1415.80     1445.72     17.59 o 
   2   5   0      144.24      155.11      2.93 o 
   3   5   0        2.36        0.18      0.47 o 
   4   5   0      263.19      304.10      4.32 o 
   5   5   0       70.53       69.77      6.15 o 
   6   5   0      259.16      242.60      4.46 o 
   7   5   0        7.69        5.52      1.39 o 
   8   5   0      175.95      168.70      4.55 o 
   9   5   0        0.70        2.19      1.65 o 
  10   5   0       15.67       14.08      2.28 o 
   0   6   0     1113.42     1141.48     19.99 o 
   1   6   0       35.92       30.06      0.96 o 
   2   6   0      263.68      292.60      4.98 o 
   3   6   0        0.17        0.59      0.78 o 
   4   6   0      177.86      191.13      3.24 o 
   5   6   0      259.49      265.72      4.77 o 
   6   6   0      140.25      111.42      4.77 o 
   7   6   0       50.56       50.37      2.36 o 
   8   6   0       31.42       33.31      2.32 o 
   9   6   0       63.38       79.91      4.34 o 
   1   7   0      299.65      293.79      5.10 o 
   2   7   0        1.21        0.66      0.79 o 
   3   7   0       55.47       52.65      1.78 o 
   4   7   0       22.69       22.04      1.17 o 
   5   7   0        9.35       10.46      2.42 o 
   6   7   0       66.03       64.48      3.68 o 
   7   7   0       75.92       78.63      3.03 o 
   8   7   0        0.84        2.89      3.18 o 
   9   7   0       61.19       63.23      4.19 o 
   0   8   0       57.82       64.72      3.75 o 
   1   8   0       23.00       22.01      2.01 o 
   2   8   0       29.18       28.88      1.93 o 
   3   8   0      130.94      132.64      3.96 o 
   4   8   0       84.50       80.37      2.41 o 
   5   8   0       54.41       54.73      2.01 o 
   6   8   0       48.73       43.20      1.96 o 
   7   8   0       13.78       20.65      2.20 o 
   8   8   0        0.66       -2.42      4.75 o 
   1   9   0       71.74       72.86      3.03 o 
   2   9   0      106.50      100.81      3.58 o 
   3   9   0        1.01        1.55      1.46 o 
   4   9   0       16.62       19.39      3.57 o 
   5   9   0       77.03       84.59      3.25 o 
   6   9   0       17.78       14.31      2.15 o 
   7   9   0       20.34       21.21      3.00 o 
   0  10   0       10.27        5.01      2.56 o 
   1  10   0       96.46      102.93      3.81 o 
   2  10   0      112.09      130.61      7.58 o 
   3  10   0        0.23        1.18      1.71 o 
   4  10   0        8.77        7.91      3.06 o 
   5  10   0        0.02       -1.54      1.54 o 
   6  10   0        1.03       -1.90      1.90 o 
   1  11   0      181.94      203.08      5.97 o 
   2  11   0        0.00        0.38      1.87 o 
   3  11   0        7.44        7.60      2.25 o 
   4  11   0       54.13       53.70      4.55 o 
 -11   1   1       44.72       40.27      2.84 o 
 -10   1   1        3.76        1.95      1.66 o 
  -9   1   1      166.52      166.03      4.60 o 
  -8   1   1       21.88       21.20      1.71 o 
  -7   1   1        2.34        1.44      0.97 o 
  -6   1   1       15.53       12.26      1.23 o 
  -5   1   1      219.92      214.11      3.57 o 
  -4   1   1       12.02       15.14      0.89 o 
  -3   1   1      112.68      108.08      1.72 o 
  -2   1   1     5425.03     5626.58     67.83 o 
  -1   1   1     2713.43     2694.94     45.34 o 
   0   1   1     1750.57     1814.32     30.80 o 
   1   1   1     9587.51     9304.58    107.57 o 
   2   1   1     2487.56     2456.00     32.39 o 
   3   1   1        4.20        1.42      0.30 o 
   4   1   1      332.32      346.80      5.77 o 
   5   1   1      475.51      492.62      7.41 o 
   6   1   1       71.47       74.02      4.08 o 
   7   1   1       49.18       49.67      2.13 o 
   8   1   1        6.66        1.30      2.27 o 
   9   1   1       13.26       10.91      1.90 o 
  10   1   1       19.17       17.08      2.31 o 
 -11   2   1        1.07        0.88      2.95 o 
 -10   2   1        2.98        2.15      1.69 o 
  -9   2   1       24.76       23.15      2.10 o 
  -8   2   1      222.46      227.24      5.41 o 
  -7   2   1       83.52       77.44      2.54 o 
  -6   2   1       32.64       33.67      1.52 o 
  -5   2   1       35.00       30.16      1.78 o 
  -4   2   1       45.20       41.17      0.93 o 
  -3   2   1     2547.84     2545.20     29.43 o 
  -2   2   1    26492.29    27071.74    411.99 o 
  -1   2   1     1052.34     1074.82     18.30 o 
   0   2   1     2951.36     3007.88     41.26 o 
   1   2   1      647.24      647.32      7.91 o 
   2   2   1       51.75       46.10      0.78 o 
   3   2   1     1164.00     1220.68     12.92 o 
   4   2   1      237.03      266.54      3.55 o 
   5   2   1      270.93      271.83      3.83 o 
   6   2   1      432.08      429.50      6.74 o 
   7   2   1       36.33       36.23      1.86 o 
   8   2   1       41.57       40.81      3.46 o 
   9   2   1        0.40        0.51      1.62 o 
  10   2   1       22.90       25.06      2.63 o 
 -11   3   1        0.06        2.01      3.06 o 
 -10   3   1        6.68        6.17      2.78 o 
  -9   3   1        7.45        7.19      2.48 o 
  -8   3   1       53.56       49.97      1.80 o 
  -7   3   1      219.62      205.74      3.85 o 
  -6   3   1       49.18       38.64      1.36 o 
  -5   3   1      213.33      204.90      3.63 o 
  -4   3   1     9292.41    10052.44    115.04 o 
  -3   3   1      156.98      154.64      2.25 o 
  -2   3   1     1041.61     1053.37     14.78 o 
   0   3   1      404.33      420.07      5.32 o 
   1   3   1      204.84      203.72      2.79 o 
   2   3   1      456.06      461.57      5.87 o 
   3   3   1      629.78      691.13      7.57 o 
   4   3   1      178.78      167.35      2.25 o 
   5   3   1      729.01      770.70      9.60 o 
   6   3   1       71.77       67.88      1.87 o 
   7   3   1      150.60      153.62      4.01 o 
   8   3   1       44.66       44.96      1.83 o 
   9   3   1        4.28        2.02      1.75 o 
  10   3   1        0.51        2.92      2.87 o 
 -10   4   1       19.48       19.09      3.58 o 
  -9   4   1       16.77       18.02      2.00 o 
  -8   4   1        3.51        2.71      1.31 o 
  -7   4   1      114.99      107.73      3.20 o 
  -6   4   1        3.01        1.99      0.76 o 
  -5   4   1      512.08      513.37      7.18 o 
  -4   4   1     2146.62     2228.38     26.04 o 
  -3   4   1      112.50      107.83      2.01 o 
  -2   4   1      390.12      447.22      8.26 o 
  -1   4   1       33.68       36.56      0.96 o 
   0   4   1       43.04       39.69      0.99 o 
   1   4   1       33.77       36.55      0.88 o 
   2   4   1     4777.13     5253.48     62.12 o 
   3   4   1      166.33      198.22      2.59 o 
   4   4   1      235.72      234.25      3.02 o 
   5   4   1      471.94      465.39      6.20 o 
   6   4   1        1.62        0.93      0.83 o 
   7   4   1       76.38       78.81      2.21 o 
   8   4   1       16.85       19.95      2.53 o 
   9   4   1       23.52       20.39      4.39 o 
  10   4   1        0.00       -2.07      2.98 o 
 -10   5   1        1.68        1.16      1.82 o 
  -9   5   1       10.28        8.73      1.76 o 
  -8   5   1        2.30        1.11      1.32 o 
  -7   5   1        0.55       -0.03      0.96 o 
  -6   5   1      902.70      890.47     15.65 o 
  -5   5   1      193.51      198.06      3.17 o 
  -4   5   1      741.47      712.38      8.99 o 
  -3   5   1      140.50      132.49      2.69 o 
  -2   5   1      109.84      131.91      2.61 o 
  -1   5   1      145.96      154.23      2.36 o 
   0   5   1      216.46      236.28      3.35 o 
   1   5   1        2.89        1.27      0.46 o 
   2   5   1       60.51       54.60      1.81 o 
   3   5   1      327.69      378.28      5.16 o 
   4   5   1      328.00      333.90      4.14 o 
   5   5   1       50.02       57.72      1.78 o 
   6   5   1       19.64       22.18      3.23 o 
   7   5   1        6.30        3.46      1.33 o 
   8   5   1        1.50        1.22      1.51 o 
   9   5   1       12.43       12.39      2.84 o 
  -9   6   1       11.35       16.74      2.45 o 
  -8   6   1       62.93       59.86      2.64 o 
  -7   6   1      154.05      149.88      4.13 o 
  -6   6   1        8.08        6.68      1.85 o 
  -5   6   1      181.02      166.24      2.91 o 
  -4   6   1      138.76      146.86      3.09 o 
  -3   6   1        2.59        2.17      0.75 o 
  -2   6   1      143.88      131.64      2.75 o 
  -1   6   1       65.19       68.48      1.77 o 
   0   6   1      142.81      134.63      2.25 o 
   1   6   1      238.67      247.67      3.63 o 
   2   6   1      190.18      200.86      3.72 o 
   3   6   1      117.30      101.75      2.36 o 
   4   6   1      109.70       95.49      1.98 o 
   5   6   1        5.21        2.71      0.96 o 
   6   6   1       23.28       24.11      1.60 o 
   7   6   1        2.57        1.31      1.34 o 
   8   6   1       44.32       49.14      3.11 o 
   9   6   1        9.32        5.89      1.95 o 
  -9   7   1        0.86       -1.38      1.87 o 
  -8   7   1       57.96       50.55      2.77 o 
  -7   7   1       12.80       11.96      1.50 o 
  -6   7   1      103.60       94.45      2.60 o 
  -5   7   1       69.98       65.85      1.77 o 
  -4   7   1      122.25      117.47      2.82 o 
  -3   7   1       44.83       47.66      1.94 o 
  -2   7   1       10.34        9.44      1.08 o 
  -1   7   1      150.16      151.81      3.13 o 
   0   7   1      141.84      136.14      3.78 o 
   1   7   1      143.84      138.41      3.80 o 
   2   7   1        4.32        3.97      0.92 o 
   3   7   1      133.12      140.11      3.07 o 
   4   7   1       11.60       10.89      2.56 o 
   5   7   1       17.06       13.78      1.55 o 
   6   7   1       23.28       18.39      1.99 o 
   7   7   1       15.79       15.96      5.45 o 
   8   7   1       16.64       19.11      4.53 o 
  -8   8   1      117.39      115.91      3.99 o 
  -7   8   1       10.96       12.98      1.66 o 
  -6   8   1       80.09       76.70      2.46 o 
  -5   8   1       41.84       45.69      1.90 o 
  -4   8   1      251.50      271.47      5.14 o 
  -3   8   1      773.84      753.90     14.47 o 
  -2   8   1        1.37        2.36      1.26 o 
  -1   8   1        0.11        0.65      1.20 o 
   0   8   1      422.70      448.55      9.36 o 
   1   8   1       32.18       33.44      2.04 o 
   2   8   1        1.56        2.93      1.29 o 
   3   8   1        6.99        7.42      1.78 o 
   4   8   1       19.76       11.51      1.68 o 
   5   8   1        0.22        1.13      1.11 o 
   6   8   1       25.43       30.45      3.48 o 
   7   8   1      121.58      135.79      6.71 o 
  -7   9   1        6.40        4.07      1.83 o 
  -6   9   1       31.96       32.88      2.55 o 
  -5   9   1        2.04        2.41      1.53 o 
  -4   9   1        3.12        2.58      1.63 o 
  -3   9   1        0.02       -1.38      1.38 o 
  -2   9   1       47.10       52.88      2.68 o 
  -1   9   1      186.38      190.29      5.22 o 
   0   9   1       13.63       13.34      1.92 o 
   1   9   1       30.99       31.25      2.15 o 
   2   9   1       41.35       38.69      2.30 o 
   3   9   1       43.40       45.25      2.87 o 
   4   9   1        2.91        0.89      1.39 o 
   5   9   1        0.84       -1.39      1.39 o 
   6   9   1       54.49       54.34      4.63 o 
  -6  10   1        5.35        4.04      2.01 o 
  -5  10   1       14.52       17.99      2.30 o 
  -4  10   1        0.24       -0.37      1.80 o 
  -3  10   1       57.48       62.28      3.04 o 
  -2  10   1       17.85       17.53      2.28 o 
  -1  10   1       25.35       27.63      2.82 o 
   0  10   1       16.35       16.84      2.25 o 
   1  10   1      231.51      250.62      6.53 o 
   2  10   1        0.26       -0.28      1.64 o 
   3  10   1        3.81        3.62      1.86 o 
   4  10   1      108.88      116.62      4.81 o 
   5  10   1       33.52       37.58      2.70 o 
  -4  11   1        1.19       -1.04      2.08 o 
  -3  11   1        9.41        5.79      2.23 o 
  -2  11   1       18.22       15.17      2.57 o 
  -1  11   1       32.87       36.47      3.19 o 
   0  11   1      419.59      458.56     10.42 o 
   1  11   1       27.78       36.30      8.38 o 
   2  11   1        1.43        2.14      2.03 o 
   3  11   1       45.67       48.43      3.01 o 
 -11   0   2      244.08      271.01      9.78 o 
 -10   0   2      323.52      373.17     11.87 o 
  -9   0   2        4.37        4.11      1.96 o 
  -8   0   2      228.03      241.70      7.93 o 
  -7   0   2       57.04       49.07      2.87 o 
  -6   0   2      641.06      592.75     15.65 o 
  -5   0   2       20.04       16.28      1.49 o 
  -4   0   2      635.62      631.10     15.95 o 
  -3   0   2       94.44       97.25      3.17 o 
  -2   0   2     3427.18     3037.32    315.89 o 
  -1   0   2     6692.62     6408.99    107.80 o 
   0   0   2      278.18      291.76      5.12 o 
   1   0   2     3041.13     2812.60     49.80 o 
   2   0   2      695.73      657.71     16.39 o 
   3   0   2     4036.39     4324.32    102.87 o 
   4   0   2      946.69      916.25     23.03 o 
   5   0   2      368.39      377.52     10.63 o 
   6   0   2       18.85       21.02      2.12 o 
   7   0   2       15.62       16.01      2.23 o 
   8   0   2       48.57       47.28      3.39 o 
   9   0   2       15.62       12.76      2.73 o 
  10   0   2        4.38        3.80      2.78 o 
 -11   1   2        0.44       -0.18      1.99 o 
 -10   1   2        1.80        3.21      1.71 o 
  -9   1   2      150.81      157.03      4.37 o 
  -8   1   2        2.01        1.91      1.13 o 
  -7   1   2      161.81      147.55      3.76 o 
  -6   1   2      456.64      489.42      7.34 o 
  -5   1   2       14.08       14.85      1.00 o 
  -4   1   2       25.99       36.31      1.28 o 
  -3   1   2       83.22       75.87      1.22 o 
  -2   1   2     5715.76     5813.35     79.49 o 
  -1   1   2      488.93      502.73      7.13 o 
   0   1   2     3257.84     3064.75    136.83 o 
   1   1   2     4842.14     4958.29     57.02 o 
   2   1   2      974.20      982.48     11.59 o 
   3   1   2      182.86      159.61      2.29 o 
   4   1   2        7.49        6.66      0.70 o 
   5   1   2        0.03       -0.72      0.85 o 
   6   1   2       24.81       23.93      1.57 o 
   7   1   2      572.06      576.74     13.82 o 
   8   1   2       24.61       27.54      1.95 o 
   9   1   2       16.55       11.11      1.95 o 
  10   1   2        0.53       -0.12      4.05 o 
 -11   2   2        3.46        5.45      3.03 o 
 -10   2   2       30.90       31.39      2.20 o 
  -9   2   2      239.06      249.45      5.97 o 
  -7   2   2      150.81      133.08     10.18 o 
  -6   2   2        1.85        1.64      0.55 o 
  -5   2   2        8.77        5.26      0.98 o 
  -4   2   2      115.90      125.75      2.26 o 
  -3   2   2     4237.21     4466.03     51.27 o 
  -2   2   2     3360.48     3436.87     47.38 o 
  -1   2   2       70.37       53.91      1.01 o 
   0   2   2     2859.20     2947.85     49.44 o 
   1   2   2        1.63        0.24      0.26 o 
   2   2   2     1158.15     1265.17     14.82 o 
   3   2   2      203.64      223.01      6.04 o 
   4   2   2        7.91        7.50      1.20 o 
   5   2   2        1.95        1.52      0.66 o 
   6   2   2       90.63       96.13      2.31 o 
   7   2   2       32.78       28.33      1.76 o 
   8   2   2        0.14       -0.76      1.48 o 
   9   2   2       41.06       47.42      2.67 o 
  10   2   2       23.63       29.91      2.90 o 
 -11   3   2       38.71       40.25      3.69 o 
 -10   3   2        8.84        2.89      2.56 o 
  -9   3   2       57.51       60.63      2.56 o 
  -8   3   2       69.88       67.72      2.05 o 
  -7   3   2        4.02        4.14      1.07 o 
  -6   3   2       39.78       36.99      1.09 o 
  -5   3   2        1.34       -0.04      0.45 o 
  -4   3   2      261.45      267.45      3.61 o 
  -3   3   2      425.94      434.64      6.41 o 
  -2   3   2       28.34       28.68      1.08 o 
  -1   3   2      219.19      208.92      3.22 o 
   0   3   2       91.35      103.64      1.82 o 
   1   3   2       13.84       17.08      1.05 o 
   2   3   2      889.47      937.98     11.17 o 
   3   3   2      590.18      668.91      7.37 o 
   4   3   2       43.47       37.06      0.85 o 
   5   3   2      214.65      210.90      3.72 o 
   6   3   2       11.70        8.72      0.99 o 
   7   3   2       44.91       43.35      1.68 o 
   8   3   2        4.15        2.33      1.56 o 
   9   3   2       14.27       12.69      2.47 o 
  10   3   2       15.78       13.39      3.17 o 
 -11   4   2        1.20        3.69      3.22 o 
 -10   4   2       69.56       70.24      3.01 o 
  -9   4   2        0.36       -0.20      1.64 o 
  -8   4   2      283.61      270.79      6.08 o 
  -7   4   2      345.01      355.04      7.22 o 
  -6   4   2       52.87       52.81      1.65 o 
  -5   4   2      887.61      874.68     10.69 o 
  -4   4   2      790.08      769.12      9.39 o 
  -3   4   2     1265.62     1326.65     22.96 o 
  -2   4   2      249.76      282.08      5.52 o 
  -1   4   2      719.50      720.62     10.30 o 
   0   4   2       12.56       13.10      1.15 o 
   1   4   2     1296.56     1393.05     16.88 o 
   2   4   2      379.94      415.51      5.46 o 
   3   4   2      185.26      182.71      6.00 o 
   4   4   2      152.55      150.63      2.17 o 
   5   4   2        6.96        5.29      0.83 o 
   6   4   2      397.17      402.05      6.80 o 
   7   4   2       43.17       37.01      1.66 o 
   8   4   2        1.09        1.62      1.38 o 
   9   4   2       36.60       41.33      3.72 o 
 -10   5   2        0.13        0.10      2.11 o 
  -9   5   2        3.17        1.64      1.49 o 
  -8   5   2        3.98        6.41      1.32 o 
  -7   5   2      721.33      693.60     12.72 o 
  -6   5   2      160.82      157.34      3.16 o 
  -5   5   2      232.57      237.40      4.14 o 
  -4   5   2      186.95      185.30      3.34 o 
  -3   5   2        0.89        2.45      1.50 o 
  -2   5   2      280.04      296.95      6.42 o 
  -1   5   2      320.64      328.89      4.44 o 
   0   5   2      145.37      153.33      2.38 o 
   1   5   2      210.58      215.92      3.16 o 
   2   5   2      799.38      829.37     10.44 o 
   3   5   2      395.00      414.62      4.94 o 
   4   5   2       87.65       79.39      1.94 o 
   5   5   2       12.73       13.23      1.64 o 
   6   5   2       57.94       52.20      2.22 o 
   7   5   2        7.31        6.03      1.43 o 
   8   5   2        0.63       -0.46      1.49 o 
   9   5   2        0.52       -1.29      1.73 o 
 -10   6   2        0.20       -0.87      1.86 o 
  -9   6   2       14.38       14.53      1.99 o 
  -8   6   2        5.65        3.75      1.43 o 
  -7   6   2       15.34       15.66      1.47 o 
  -6   6   2     1404.92     1369.67     19.35 o 
  -5   6   2      240.39      232.49      3.71 o 
  -4   6   2      111.21      108.92      2.55 o 
  -3   6   2       22.82       19.45      1.15 o 
  -2   6   2       35.14       34.39      1.29 o 
  -1   6   2       11.44        8.77      1.39 o 
   0   6   2     1088.01     1125.56     13.96 o 
   1   6   2       26.15       29.54      0.99 o 
   2   6   2      302.01      319.58      5.35 o 
   3   6   2       36.80       25.97      1.03 o 
   4   6   2       32.79       36.61      1.65 o 
   5   6   2       56.31       49.57      2.15 o 
   6   6   2        7.00        7.35      1.38 o 
   7   6   2       19.55       23.50      3.51 o 
   8   6   2        1.87        0.19      1.61 o 
  -9   7   2       40.67       46.43      2.81 o 
  -8   7   2      261.16      252.23      6.12 o 
  -7   7   2       22.33       24.82      1.79 o 
  -6   7   2       48.30       44.53      1.85 o 
  -5   7   2       18.09       13.65      1.76 o 
  -4   7   2      605.77      592.55      9.41 o 
  -3   7   2       47.74       46.10      1.67 o 
  -2   7   2      568.10      573.24      9.00 o 
  -1   7   2        3.56        3.98      0.87 o 
   0   7   2      283.51      283.01      6.30 o 
   1   7   2      233.65      237.47      5.53 o 
   2   7   2      526.66      524.58      8.32 o 
   3   7   2       37.17       34.47      2.53 o 
   4   7   2       95.19       88.44      2.38 o 
   5   7   2        0.94        0.50      1.07 o 
   6   7   2        8.74        9.43      3.20 o 
   7   7   2        3.69        4.10      1.73 o 
   8   7   2        7.31        9.47      2.10 o 
  -8   8   2       56.80       51.40      2.71 o 
  -7   8   2        0.15       -1.26      1.26 o 
  -6   8   2       57.85       51.31      2.06 o 
  -5   8   2       37.46       39.90      2.45 o 
  -4   8   2      119.27      131.03      3.18 o 
  -3   8   2      101.79       94.56      2.60 o 
  -2   8   2       54.86       47.01      2.28 o 
  -1   8   2      217.22      216.34      5.41 o 
   0   8   2       86.96       84.75      3.03 o 
   1   8   2        0.05        0.69      1.22 o 
   2   8   2      409.98      403.67     10.99 o 
   3   8   2        0.02        0.25      1.26 o 
   4   8   2        5.43        4.38      1.43 o 
   5   8   2        0.80       -0.73      1.19 o 
   6   8   2       20.28       29.00      2.37 o 
   7   8   2        2.04        0.81      1.73 o 
  -7   9   2        2.72        3.77      1.51 o 
  -6   9   2        0.28       -0.87      1.30 o 
  -5   9   2        0.02       -0.74      1.18 o 
  -4   9   2       96.23       89.64      5.65 o 
  -3   9   2       13.98       13.46      1.93 o 
  -2   9   2     1007.03     1047.37     19.65 o 
  -1   9   2       47.34       48.28      2.52 o 
   0   9   2       23.23       26.30      2.35 o 
   1   9   2        8.75        7.90      1.72 o 
   2   9   2        9.93        9.85      1.75 o 
   3   9   2        1.84       -0.69      1.48 o 
   4   9   2       40.71       35.14      2.25 o 
   5   9   2       16.67       14.76      2.74 o 
   6   9   2        0.08       -0.33      2.18 o 
  -6  10   2       28.78       27.49      2.61 o 
  -5  10   2       13.02       12.50      1.98 o 
  -4  10   2        4.06        6.10      1.96 o 
  -3  10   2       21.54       24.58      2.99 o 
  -2  10   2       63.19       61.94      3.02 o 
  -1  10   2       31.22       32.12      2.34 o 
   0  10   2       51.42       53.15      3.28 o 
   1  10   2        2.02       -0.33      2.01 o 
   2  10   2        0.49        0.26      1.70 o 
   3  10   2        6.40        0.06      2.64 o 
   4  10   2        1.05       -0.66      2.40 o 
   5  10   2       40.32       50.77      2.93 o 
  -4  11   2       43.79       48.34      3.05 o 
  -3  11   2        4.56        7.57      3.53 o 
  -2  11   2       36.88       40.30      2.82 o 
  -1  11   2        5.26       -0.10      1.96 o 
   0  11   2      127.78      142.81      4.88 o 
   1  11   2        1.79        5.04      2.11 o 
   2  11   2       10.44        9.12      2.30 o 
   3  11   2        4.37        5.40      3.17 o 
 -11   1   3      164.13      175.61      5.14 o 
 -10   1   3      127.57      136.47      4.22 o 
  -9   1   3       20.36       15.78      1.76 o 
  -8   1   3       44.80       47.87      2.09 o 
  -7   1   3      253.11      255.95      5.60 o 
  -6   1   3       41.96       46.14      1.66 o 
  -5   1   3      501.79      501.03      7.23 o 
  -4   1   3      637.96      647.58      7.88 o 
  -3   1   3      193.69      178.60      2.88 o 
  -2   1   3     2351.52     2391.63     27.58 o 
  -1   1   3     1234.71     1242.37     17.21 o 
   0   1   3     1444.17     1439.55     19.16 o 
   1   1   3        0.19        0.53      0.26 o 
   2   1   3     1949.79     1996.67     23.20 o 
   3   1   3      693.34      698.34      8.50 o 
   4   1   3      126.72      115.80      2.20 o 
   5   1   3     1041.22     1105.99     19.81 o 
   6   1   3        0.02        0.34      1.00 o 
   7   1   3        1.47        0.18      1.26 o 
   8   1   3       45.59       44.44      2.41 o 
   9   1   3       11.79       11.28      3.43 o 
 -11   2   3       24.88       28.87      3.88 o 
 -10   2   3      145.88      146.16      7.04 o 
  -8   2   3       18.74       19.81      1.19 o 
  -7   2   3       41.58       38.34      1.37 o 
  -6   2   3       43.92       49.72      1.22 o 
  -5   2   3        0.03       -0.08      0.38 o 
  -4   2   3      888.87      936.43     11.19 o 
  -3   2   3       25.64       14.66      0.62 o 
  -2   2   3      584.77      566.45      8.12 o 
  -1   2   3      251.12      224.44      3.42 o 
   0   2   3        0.79       -0.19      0.52 o 
   1   2   3     1503.25     1568.26     33.14 o 
   2   2   3        9.07        6.57      0.47 o 
   3   2   3      957.22     1002.75     12.04 o 
   4   2   3      180.97      182.74      2.77 o 
   5   2   3        5.05        2.28      0.79 o 
   6   2   3       24.60       19.57      1.62 o 
   7   2   3       18.71       17.56      1.81 o 
   8   2   3       21.94       21.57      4.90 o 
   9   2   3        1.02        0.14      1.77 o 
 -11   3   3        0.24       -2.15      2.64 o 
 -10   3   3       95.89       99.15      5.26 o 
  -9   3   3       91.34       81.23      2.95 o 
  -8   3   3      149.28      149.65      4.01 o 
  -7   3   3       87.19       79.38      2.01 o 
  -6   3   3      438.42      445.61      5.86 o 
  -5   3   3       50.00       39.09      1.03 o 
  -4   3   3     2069.21     2203.43     25.66 o 
  -3   3   3        8.25       10.12      0.89 o 
  -2   3   3       49.42       50.00      2.12 o 
  -1   3   3     1498.60     1581.61     21.94 o 
   0   3   3     1410.38     1426.65     24.28 o 
   1   3   3      342.66      381.06      5.73 o 
   2   3   3       49.71       42.16      0.95 o 
   3   3   3      790.03      831.53     10.07 o 
   4   3   3       41.96       36.25      1.95 o 
   5   3   3      407.24      372.08      5.97 o 
   6   3   3       79.83       75.75      2.12 o 
   7   3   3       14.42       11.09      1.28 o 
   8   3   3       44.19       42.07      2.41 o 
   9   3   3        5.71        5.41      2.09 o 
 -11   4   3        7.16       10.85      3.33 o 
 -10   4   3       10.70       19.93      5.04 o 
  -9   4   3        8.81        6.33      1.45 o 
  -8   4   3      752.47      737.80     13.45 o 
  -7   4   3       10.41        8.70      1.43 o 
  -6   4   3      406.35      406.47      6.58 o 
  -5   4   3      100.89      119.05      2.01 o 
  -4   4   3      561.54      637.82     11.04 o 
  -3   4   3       87.18       97.26      2.52 o 
  -2   4   3     1916.79     2115.05     35.99 o 
  -1   4   3      628.25      624.23      9.01 o 
   0   4   3      202.66      202.60      3.32 o 
   1   4   3      173.34      237.08      3.37 o 
   2   4   3       42.82       39.30      0.91 o 
   3   4   3      760.80      791.76      8.75 o 
   4   4   3       72.12       78.67      1.68 o 
   5   4   3       10.78        9.42      1.77 o 
   6   4   3       11.63        9.99      1.20 o 
   7   4   3       67.67       66.74      2.65 o 
   8   4   3       18.92       23.54      2.27 o 
   9   4   3        0.02       -0.61      2.76 o 
 -10   5   3        2.97        1.33      1.67 o 
  -9   5   3       29.87       30.40      2.64 o 
  -8   5   3       24.23       26.85      1.99 o 
  -7   5   3       34.33       33.26      1.93 o 
  -6   5   3     1673.00     1658.14     22.81 o 
  -5   5   3       22.13       23.75      1.34 o 
  -4   5   3      123.38      134.01      3.42 o 
  -3   5   3       58.77       54.10      1.88 o 
  -2   5   3      819.46      847.11     15.10 o 
  -1   5   3      261.22      299.51      4.68 o 
   0   5   3     1060.44     1106.63     15.71 o 
   1   5   3       12.36       13.85      0.77 o 
   2   5   3       40.76       47.00      1.22 o 
   3   5   3       20.07       22.55      0.83 o 
   4   5   3       45.21       44.05      1.30 o 
   5   5   3      111.16      103.30      2.14 o 
   6   5   3       44.99       46.21      2.16 o 
   7   5   3        2.49        4.95      1.42 o 
   8   5   3        1.70        1.78      1.61 o 
 -10   6   3       15.06       13.07      2.20 o 
  -9   6   3        4.31        6.13      1.63 o 
  -8   6   3        5.47        5.96      1.28 o 
  -7   6   3      147.61      146.16      4.00 o 
  -6   6   3      311.24      324.57      5.53 o 
  -5   6   3       90.87       83.89      2.19 o 
  -4   6   3      199.30      207.08      4.76 o 
  -3   6   3        1.21        1.70      0.87 o 
  -2   6   3      125.44      116.87      3.07 o 
  -1   6   3      381.28      388.39      6.30 o 
   0   6   3       14.71       12.86      0.75 o 
   1   6   3      543.64      544.81      7.20 o 
   2   6   3        1.25        0.17      0.59 o 
   3   6   3       46.49       40.14      1.47 o 
   4   6   3      125.71      119.97      2.73 o 
   5   6   3        1.22        4.15      1.06 o 
   6   6   3       18.30       17.76      1.74 o 
   7   6   3       11.16       13.93      2.26 o 
   8   6   3        0.12        0.33      1.73 o 
  -9   7   3      114.20      117.59      3.98 o 
  -8   7   3       74.84       62.28      2.33 o 
  -7   7   3       18.04       20.03      1.65 o 
  -6   7   3        1.47        1.48      0.86 o 
  -5   7   3      239.69      224.68      3.74 o 
  -4   7   3      886.99      900.45     13.60 o 
  -3   7   3      215.72      224.89      4.31 o 
  -2   7   3      427.03      416.53      6.89 o 
  -1   7   3       13.22       15.00      1.59 o 
   0   7   3      149.27      139.07      2.95 o 
   1   7   3       71.14       79.08      2.73 o 
   2   7   3       11.07        7.79      1.06 o 
   3   7   3       32.70       32.17      1.26 o 
   4   7   3       17.86       24.08      1.44 o 
   5   7   3       46.05       43.00      4.21 o 
   6   7   3        3.99        5.42      1.50 o 
   7   7   3        3.21        4.91      1.79 o 
  -9   8   3       21.10       26.77      2.67 o 
  -8   8   3       33.69       35.07      2.18 o 
  -7   8   3        1.88       -1.25      1.25 o 
  -6   8   3        9.69        8.28      1.35 o 
  -5   8   3        0.01       -0.02      1.10 o 
  -4   8   3      174.02      163.08      3.65 o 
  -3   8   3      659.34      643.73     10.22 o 
  -2   8   3       39.25       40.15      2.18 o 
  -1   8   3       13.06       12.73      1.64 o 
   0   8   3      301.00      309.24      7.00 o 
   1   8   3       22.69       24.93      1.81 o 
   2   8   3       10.06       13.14      1.73 o 
   3   8   3      151.91      147.59      4.03 o 
   4   8   3       15.27       16.91      1.85 o 
   5   8   3       25.06       23.69      2.89 o 
   6   8   3       24.71       30.41      2.53 o 
   7   8   3       18.29       22.19      2.69 o 
  -8   9   3        0.45        0.99      2.21 o 
  -7   9   3       11.10       14.78      1.76 o 
  -6   9   3        0.17       -0.59      1.28 o 
  -5   9   3       41.01       39.19      3.43 o 
  -4   9   3        3.41        3.06      1.55 o 
  -3   9   3       82.56       88.10      4.41 o 
  -2   9   3      526.40      546.33     11.31 o 
  -1   9   3       27.67       30.13      2.13 o 
   0   9   3        0.04       -0.04      1.40 o 
   1   9   3        0.53       -1.07      1.34 o 
   2   9   3       55.23       43.39      2.47 o 
   3   9   3       96.09       96.84      5.12 o 
   4   9   3       24.98       24.66      2.28 o 
   5   9   3        0.74       -1.68      1.68 o 
   6   9   3        0.11       -0.99      2.31 o 
  -6  10   3        4.85        3.00      1.90 o 
  -5  10   3        4.27        1.70      3.49 o 
  -4  10   3        0.73       -0.47      1.67 o 
  -3  10   3        8.64        7.99      2.00 o 
  -2  10   3       25.15       26.63      2.58 o 
  -1  10   3      226.12      248.53     10.55 o 
   0  10   3      301.45      314.66      7.63 o 
   1  10   3        2.14        2.43      1.70 o 
   2  10   3      109.99      116.04      4.10 o 
   3  10   3        1.22        4.11      2.95 o 
   4  10   3        2.32        2.25      3.40 o 
  -4  11   3       13.87       12.92      2.81 o 
  -3  11   3        4.83        5.46      2.24 o 
  -2  11   3       21.27       26.01      2.86 o 
  -1  11   3        4.73        6.55      3.86 o 
   0  11   3        0.03       -0.88      2.03 o 
   1  11   3        1.12        0.07      1.96 o 
   2  11   3        0.85       -0.31      2.00 o 
 -12   0   4      523.50      632.70     18.79 o 
 -11   0   4       16.47       12.56      2.98 o 
 -10   0   4       93.57       93.37      4.68 o 
  -9   0   4       79.80       75.90      3.97 o 
  -8   0   4      151.21      140.89      5.37 o 
  -7   0   4       60.99       62.18      3.14 o 
  -6   0   4     2666.34     2811.80     67.77 o 
  -5   0   4      116.40      119.21      4.05 o 
  -4   0   4     1211.94     1310.68     31.93 o 
  -3   0   4     2228.82     2298.04     38.75 o 
  -2   0   4     1802.73     1809.45     30.58 o 
  -1   0   4      636.05      646.58     11.29 o 
   0   0   4        3.16        4.42      0.76 o 
   1   0   4     1450.64     1361.73     23.15 o 
   2   0   4      555.27      614.05     10.81 o 
   3   0   4      915.34      865.25     21.90 o 
   4   0   4      282.89      301.21      8.90 o 
   5   0   4       22.31       20.25      2.12 o 
   6   0   4        2.36        2.76      1.68 o 
   7   0   4       84.06       88.93      4.55 o 
   8   0   4       14.56       11.05      2.76 o 
   9   0   4       36.28       43.61      3.83 o 
 -12   1   4        8.22        5.50      3.44 o 
 -11   1   4        0.19        1.19      1.94 o 
 -10   1   4      101.27      105.50      3.57 o 
  -9   1   4       36.14       31.43      2.01 o 
  -8   1   4      177.36      193.47      4.66 o 
  -7   1   4      137.49      116.74      6.47 o 
  -6   1   4      255.43      267.28      5.27 o 
  -5   1   4       74.27       68.29      1.34 o 
  -4   1   4      104.78      111.20      2.70 o 
  -3   1   4     1510.17     1574.33     18.34 o 
  -2   1   4       75.66       68.26      1.34 o 
  -1   1   4     2468.18     2469.98     33.93 o 
   0   1   4      707.15      665.40      9.07 o 
   1   1   4     1297.91     1426.18     16.67 o 
   2   1   4       46.62       50.46      1.03 o 
   3   1   4      744.65      757.19      9.24 o 
   4   1   4      377.68      386.68      7.70 o 
   5   1   4        2.59        1.23      0.95 o 
   6   1   4      352.28      354.77     12.70 o 
   7   1   4       18.30       14.39      1.78 o 
   8   1   4      154.41      158.48      4.69 o 
   9   1   4       15.53       15.21      2.35 o 
 -12   2   4        8.79        9.04      3.55 o 
 -11   2   4        8.15        8.24      3.06 o 
 -10   2   4      429.77      474.61     14.41 o 
  -9   2   4       34.33       31.14      1.82 o 
  -8   2   4        0.63       -0.03      1.25 o 
  -7   2   4        3.25        2.21      0.63 o 
  -6   2   4      464.46      476.55      6.17 o 
  -5   2   4       12.03       16.79      0.70 o 
  -4   2   4     1189.96     1299.68     15.33 o 
  -3   2   4      146.88      128.16      2.23 o 
  -2   2   4      570.04      545.92      7.88 o 
  -1   2   4     1276.55     1236.60     23.73 o 
   0   2   4       58.92       56.63      1.24 o 
   1   2   4     1740.92     1839.86     21.44 o 
   2   2   4        2.24       -0.34      0.34 o 
   3   2   4        0.48        1.32      0.68 o 
   4   2   4       17.71       14.06      1.01 o 
   5   2   4        0.27        0.49      0.75 o 
   6   2   4        7.71        6.19      1.71 o 
   7   2   4       64.45       64.67      2.72 o 
   8   2   4       34.60       35.67      2.36 o 
   9   2   4       44.63       51.65      4.57 o 
 -11   3   4       19.29       18.68      3.55 o 
 -10   3   4       72.03       74.19      4.52 o 
  -9   3   4        0.52        0.59      1.29 o 
  -8   3   4      695.99      695.20     10.70 o 
  -7   3   4        2.80        2.03      0.64 o 
  -6   3   4       10.22        8.07      1.02 o 
  -5   3   4       21.44       16.73      1.53 o 
  -4   3   4       73.04       66.01      1.24 o 
  -3   3   4     1284.24     1414.02     23.38 o 
  -2   3   4     2005.24     2093.04     28.98 o 
  -1   3   4       25.85       29.45      0.85 o 
   0   3   4      139.51      150.46      2.60 o 
   1   3   4        0.96       -0.22      0.33 o 
   2   3   4      323.93      332.11      4.40 o 
   3   3   4       55.46       59.35      1.12 o 
   4   3   4        0.63        0.94      0.56 o 
   5   3   4        3.45        4.52      0.87 o 
   6   3   4       24.26       21.61      1.42 o 
   7   3   4       16.92       10.05      1.71 o 
   8   3   4       12.27       10.89      2.03 o 
   9   3   4       15.80       15.18      2.39 o 
 -11   4   4        1.60        1.71      2.56 o 
 -10   4   4        2.79        1.95      1.55 o 
  -9   4   4      151.22      145.88      4.12 o 
  -8   4   4      310.91      309.93      6.63 o 
  -7   4   4        0.04       -0.02      0.78 o 
  -6   4   4       51.07       45.88      1.50 o 
  -5   4   4       42.85       44.17      1.39 o 
  -4   4   4      461.22      440.15      8.45 o 
  -3   4   4       95.23       97.27      2.84 o 
  -2   4   4       16.77       13.85      0.98 o 
  -1   4   4     1451.36     1505.76     21.04 o 
   0   4   4     1064.33     1095.05     18.95 o 
   1   4   4     1084.83     1133.39     16.11 o 
   2   4   4        7.45       10.85      0.96 o 
   3   4   4       24.77       23.86      0.79 o 
   4   4   4       92.74       89.34      2.12 o 
   5   4   4       25.25       18.75      2.19 o 
   6   4   4        3.83        3.41      1.11 o 
   7   4   4      126.44      119.44      2.99 o 
   8   4   4       19.02       25.18      3.61 o 
 -11   5   4        0.00       -1.93      1.93 o 
 -10   5   4       19.32       14.63      2.03 o 
  -9   5   4       33.05       34.19      2.06 o 
  -8   5   4       30.03       28.50      1.88 o 
  -7   5   4      607.63      592.91     11.48 o 
  -6   5   4      401.87      416.65      6.65 o 
  -5   5   4        4.41        3.54      0.78 o 
  -4   5   4      494.07      483.43      9.32 o 
  -3   5   4      132.68      106.54      2.85 o 
  -2   5   4        0.42       -0.26      0.68 o 
  -1   5   4      157.44      158.14      2.79 o 
   0   5   4      485.66      502.37      9.07 o 
   1   5   4      473.17      451.13      6.03 o 
   2   5   4      598.26      615.80      7.02 o 
   3   5   4      208.45      204.23      3.65 o 
   4   5   4      325.66      325.34      4.69 o 
   5   5   4       43.07       34.88      1.50 o 
   6   5   4       86.95       86.68      2.97 o 
   7   5   4        0.42        0.72      1.39 o 
   8   5   4        0.56        0.42      1.67 o 
 -10   6   4        7.02        8.06      1.93 o 
  -9   6   4       24.80       27.25      2.30 o 
  -8   6   4        0.02        0.51      1.29 o 
  -7   6   4       95.71       83.70      2.88 o 
  -6   6   4      200.15      194.32      3.80 o 
  -5   6   4      163.06      151.48      3.12 o 
  -4   6   4        0.39        0.18      0.88 o 
  -3   6   4      254.66      237.44      5.55 o 
  -2   6   4        8.88       10.35      1.18 o 
  -1   6   4      950.47     1007.47     17.99 o 
   0   6   4      103.72      106.53      1.97 o 
   1   6   4        0.04       -0.55      0.62 o 
   2   6   4      107.02       96.03      1.95 o 
   3   6   4        1.12        0.68      0.78 o 
   4   6   4      138.14      130.41      3.52 o 
   5   6   4      176.26      154.70      4.08 o 
   6   6   4        2.45        3.73      1.42 o 
   7   6   4        8.75        9.40      1.78 o 
 -10   7   4        0.72        0.74      1.88 o 
  -9   7   4        5.16        2.54      2.84 o 
  -8   7   4       71.72       65.67      2.31 o 
  -7   7   4       34.45       29.96      2.12 o 
  -6   7   4        4.78        6.25      1.22 o 
  -5   7   4      821.21      816.96     15.31 o 
  -4   7   4      140.14      152.89      4.03 o 
  -3   7   4       62.00       64.24      2.39 o 
  -2   7   4       54.04       52.75      2.12 o 
  -1   7   4       27.49       24.48      1.30 o 
   0   7   4       18.72       21.90      1.47 o 
   1   7   4      201.08      190.49      4.72 o 
   2   7   4        3.25        2.71      1.20 o 
   3   7   4      238.33      208.91      4.94 o 
   4   7   4       68.50       78.07      2.29 o 
   5   7   4       62.72       60.17      5.30 o 
   6   7   4       10.69       18.27      2.00 o 
   7   7   4        1.33        0.82      1.71 o 
  -9   8   4       24.71       18.94      2.54 o 
  -8   8   4        0.01       -0.89      1.38 o 
  -7   8   4        3.22        1.82      1.30 o 
  -6   8   4        6.11        5.82      1.14 o 
  -5   8   4       28.09       28.00      1.88 o 
  -4   8   4      114.92      118.10      3.00 o 
  -3   8   4        6.54        8.28      1.19 o 
  -2   8   4        4.14        4.32      1.36 o 
  -1   8   4       11.34        8.98      1.49 o 
   0   8   4      281.79      277.40      6.45 o 
   1   8   4       48.83       51.16      2.87 o 
   2   8   4        4.44        5.74      3.84 o 
   3   8   4       19.70       13.41      3.97 o 
   4   8   4        7.60        9.40      1.71 o 
   5   8   4        0.18       -1.38      2.04 o 
   6   8   4        1.47        6.46      1.85 o 
  -8   9   4       12.11       15.06      3.51 o 
  -7   9   4        2.43        0.77      1.44 o 
  -6   9   4       12.23        9.49      1.79 o 
  -5   9   4       54.93       52.08      2.69 o 
  -4   9   4      179.44      177.86      5.02 o 
  -3   9   4        7.30        5.75      1.70 o 
  -2   9   4       24.65       23.44      6.39 o 
  -1   9   4       30.63       30.17      2.28 o 
   0   9   4       64.07       60.11      2.77 o 
   1   9   4        0.82        0.19      1.51 o 
   2   9   4       14.87       14.21      2.60 o 
   3   9   4        8.48        5.76      1.89 o 
   4   9   4        3.17        1.46      1.60 o 
   5   9   4        2.86        5.54      2.37 o 
  -6  10   4       34.95       39.47      2.46 o 
  -5  10   4       82.01       82.62      3.54 o 
  -4  10   4       35.03       35.40      2.83 o 
  -3  10   4        5.32        8.35      2.09 o 
  -2  10   4        2.73        0.03      1.64 o 
  -1  10   4        4.30        3.96      1.79 o 
   0  10   4       19.03       20.76      4.24 o 
   1  10   4        6.32        4.30      1.92 o 
   2  10   4        0.51       -0.66      2.67 o 
   3  10   4       50.59       50.25      2.73 o 
   4  10   4        2.72       -0.06      2.00 o 
  -4  11   4       18.80       25.52      9.82 o 
  -3  11   4       15.58       16.51      2.56 o 
  -2  11   4        1.88        1.96      2.09 o 
  -1  11   4        0.52        1.07      1.95 o 
   0  11   4       43.80       47.88      5.04 o 
   1  11   4        5.68        5.42      2.44 o 
   2  11   4       21.38       15.21      3.80 o 
 -12   1   5       56.33       61.23      3.21 o 
 -11   1   5       71.14       80.39      3.29 o 
 -10   1   5       37.29       39.38      2.24 o 
  -9   1   5        0.30       -1.20      1.20 o 
  -8   1   5      126.38      117.25      3.44 o 
  -6   1   5        0.13        1.19      0.49 o 
  -5   1   5     2957.89     3134.58     43.25 o 
  -4   1   5        1.26        0.94      0.33 o 
  -3   1   5      973.77      986.52     11.64 o 
  -2   1   5        9.33       13.28      0.59 o 
  -1   1   5     1002.84     1063.66     12.51 o 
   0   1   5       43.45       38.86      0.81 o 
   1   1   5        0.22       -0.15      0.30 o 
   2   1   5      264.35      259.32      3.52 o 
   3   1   5      375.43      402.17      6.22 o 
   4   1   5       29.64       23.38      1.41 o 
   5   1   5       15.04       17.31      1.65 o 
   6   1   5       88.05       94.09      3.97 o 
   7   1   5        9.78        8.14      1.78 o 
   8   1   5       66.73       67.36      3.10 o 
   9   1   5        6.41        3.40      2.14 o 
 -12   2   5       13.37       14.96      3.47 o 
 -11   2   5      153.98      159.82      6.97 o 
 -10   2   5      105.50      107.66      3.58 o 
  -9   2   5       42.84       43.85      2.23 o 
  -8   2   5       83.87       90.53      2.25 o 
  -7   2   5      144.32      139.38      2.42 o 
  -6   2   5       59.33       53.89      1.26 o 
  -5   2   5       14.90        8.21      0.88 o 
  -4   2   5     1755.46     1845.59     21.54 o 
  -3   2   5      355.74      368.30      5.60 o 
  -2   2   5     1916.15     1994.62     27.62 o 
  -1   2   5      103.12       81.64      1.64 o 
   0   2   5     2293.59     2381.69     70.02 o 
   1   2   5      788.34      785.33      9.50 o 
   2   2   5      404.10      440.44      6.36 o 
   3   2   5      178.63      173.43      2.66 o 
   4   2   5       93.14       88.27      2.11 o 
   5   2   5       13.88        7.97      1.26 o 
   6   2   5       44.83       44.51      2.17 o 
   7   2   5       10.14        7.90      1.71 o 
   8   2   5        1.00        3.15      1.75 o 
 -12   3   5        5.06        5.81      3.39 o 
 -11   3   5       23.50       34.63      4.08 o 
 -10   3   5      168.16      178.61      7.33 o 
  -9   3   5      162.56      179.38      4.57 o 
  -8   3   5        0.00        0.35      1.34 o 
  -7   3   5      298.14      304.39      5.41 o 
  -6   3   5       13.29       12.64      1.08 o 
  -5   3   5      160.47      176.65      2.65 o 
  -4   3   5      128.17      120.21      2.26 o 
  -3   3   5      666.26      730.34     10.55 o 
  -2   3   5      694.36      774.04     11.10 o 
  -1   3   5     4150.53     4337.32     59.45 o 
   0   3   5      534.36      529.87      7.86 o 
   1   3   5       59.01       63.37      1.45 o 
   2   3   5      398.16      418.70      5.46 o 
   3   3   5      164.57      178.03      2.78 o 
   4   3   5      594.73      588.26      8.82 o 
   5   3   5      240.33      231.09      4.27 o 
   6   3   5      122.02      112.21      2.79 o 
   7   3   5        8.99        4.25      2.14 o 
   8   3   5       32.09       30.69      2.69 o 
 -11   4   5        2.17        1.02      2.76 o 
 -10   4   5       45.67       41.36      2.29 o 
  -9   4   5      149.84      146.46      4.12 o 
  -8   4   5        4.08        3.42      1.15 o 
  -7   4   5       10.04       10.85      1.49 o 
  -6   4   5       26.77       23.25      1.17 o 
  -5   4   5      429.23      433.52      6.63 o 
  -4   4   5       22.66       27.55      2.74 o 
  -3   4   5      370.31      394.39      7.65 o 
  -2   4   5        0.41       -0.19      0.37 o 
  -1   4   5        8.89        8.07      1.02 o 
   0   4   5        7.18        7.02      1.84 o 
   1   4   5       52.67       45.79      1.74 o 
   2   4   5      526.39      476.34     24.88 o 
   3   4   5        5.85        2.12      0.62 o 
   4   4   5      209.24      194.65      4.71 o 
   5   4   5       33.25       29.79      1.42 o 
   6   4   5       60.91       51.18      1.88 o 
   7   4   5        0.13       -0.56      1.21 o 
   8   4   5       19.98       18.87      3.17 o 
 -11   5   5        0.12        1.15      2.34 o 
 -10   5   5       49.68       48.61      2.58 o 
  -9   5   5       18.76       19.44      1.96 o 
  -8   5   5       21.56       24.35      2.47 o 
  -7   5   5      274.53      266.25      4.73 o 
  -6   5   5       35.10       29.97      1.35 o 
  -5   5   5      115.39      105.08      2.36 o 
  -4   5   5       43.22       46.76      2.20 o 
  -3   5   5       94.64      117.96      3.12 o 
  -2   5   5        0.40        0.79      0.72 o 
  -1   5   5      182.57      193.97      3.37 o 
   0   5   5        0.01        0.10      0.54 o 
   1   5   5        3.50        0.73      0.61 o 
   2   5   5       29.26       29.01      0.93 o 
   3   5   5      196.90      174.84      2.90 o 
   4   5   5      123.95      118.70      2.33 o 
   5   5   5        2.13        1.65      0.96 o 
   6   5   5        9.62        7.69      1.53 o 
   7   5   5       31.98       28.83      2.29 o 
   8   5   5        9.26        8.35      2.70 o 
 -10   6   5        3.07        4.97      1.76 o 
  -9   6   5        9.36        6.65      1.65 o 
  -8   6   5      215.59      205.36      5.11 o 
  -7   6   5       50.45       45.38      1.76 o 
  -6   6   5      448.08      449.99      9.19 o 
  -5   6   5       11.00        9.24      1.33 o 
  -4   6   5       24.24       26.09      1.63 o 
  -3   6   5       15.12       15.92      1.65 o 
  -2   6   5      683.11      677.09     12.62 o 
  -1   6   5        0.10        1.46      0.84 o 
   0   6   5       63.92       63.23      1.65 o 
   1   6   5       81.48       77.38      1.70 o 
   2   6   5      114.59      110.35      1.91 o 
   3   6   5       68.99       55.51      1.52 o 
   4   6   5      111.27       99.45      2.48 o 
   5   6   5       12.13       10.33      1.54 o 
   6   6   5        7.69        7.85      1.66 o 
   7   6   5        2.85        5.96      1.75 o 
 -10   7   5        0.10        0.50      1.89 o 
  -9   7   5        0.13        1.65      2.34 o 
  -8   7   5        0.02       -0.93      1.41 o 
  -7   7   5        0.53        2.78      1.34 o 
  -6   7   5       79.17       76.58      2.25 o 
  -5   7   5        8.04        7.83      1.54 o 
  -4   7   5       59.37       59.79      2.39 o 
  -3   7   5       48.55       44.83      2.04 o 
  -2   7   5       37.11       30.91      1.73 o 
  -1   7   5      238.69      235.24      8.29 o 
   0   7   5       77.12       71.52      2.06 o 
   1   7   5       78.74       69.09      2.56 o 
   2   7   5       31.90       33.37      1.47 o 
   3   7   5      129.32      114.89      3.11 o 
   4   7   5        0.02       -0.40      1.04 o 
   5   7   5       53.74       46.32      2.34 o 
   6   7   5        1.78        3.76      1.75 o 
  -9   8   5        0.97        1.54      1.61 o 
  -8   8   5       56.99       65.08      2.40 o 
  -7   8   5        5.44        8.32      1.68 o 
  -6   8   5       12.12       11.07      1.80 o 
  -5   8   5        2.60        0.48      1.26 o 
  -4   8   5      398.46      392.58      8.35 o 
  -3   8   5      138.38      144.26      4.02 o 
  -2   8   5      365.74      343.05      6.10 o 
  -1   8   5       19.72       17.39      1.88 o 
   0   8   5      119.83      121.58      3.73 o 
   1   8   5        0.10        1.38      1.29 o 
   2   8   5       45.86       37.17      3.06 o 
   3   8   5        7.71        4.70      1.44 o 
   4   8   5       24.63       23.34      2.15 o 
   5   8   5       38.90       40.86      3.14 o 
   6   8   5        0.06        2.01      2.37 o 
  -8   9   5       17.67       18.72      2.03 o 
  -7   9   5       13.63       17.61      1.86 o 
  -6   9   5        4.16        2.84      1.40 o 
  -5   9   5       16.85       20.64      1.82 o 
  -4   9   5        2.71        2.24      3.47 o 
  -3   9   5       74.92       77.05      3.13 o 
  -2   9   5      100.43       97.05      3.50 o 
  -1   9   5       13.65       15.73      1.98 o 
   0   9   5      107.88      102.62      3.57 o 
   1   9   5      278.78      264.85      6.47 o 
   2   9   5        0.31       -2.26      2.26 o 
   3   9   5        3.84        4.57      1.61 o 
   4   9   5        0.27       -0.51      1.67 o 
   5   9   5       19.28       22.76      3.14 o 
  -7  10   5       48.68       54.11      2.97 o 
  -6  10   5        4.46        7.22      1.62 o 
  -5  10   5       15.61       18.40      2.44 o 
  -4  10   5        0.54       -0.24      1.70 o 
  -3  10   5        5.62        7.39      1.87 o 
  -2  10   5        0.10       -0.46      1.64 o 
  -1  10   5       16.13       14.89      2.19 o 
   0  10   5        2.08        1.63      1.63 o 
   1  10   5       24.42       31.38      2.77 o 
   2  10   5        4.95        2.67      2.78 o 
   3  10   5        0.36       -0.27      1.74 o 
  -4  11   5        1.23        2.92      2.27 o 
  -3  11   5        5.19        5.72      2.14 o 
  -2  11   5        3.17       -1.04      2.55 o 
  -1  11   5       16.67       16.03      3.02 o 
   0  11   5       32.16       40.14      3.04 o 
   1  11   5        0.03       -2.23      2.78 o 
 -12   0   6       20.89       16.61      3.44 o 
 -11   0   6       12.26       12.65      2.89 o 
 -10   0   6        1.21        1.85      2.09 o 
  -9   0   6        5.36        3.47      1.87 o 
  -8   0   6        0.26        1.52      1.60 o 
  -7   0   6      758.47      819.52     21.21 o 
  -6   0   6     1353.71     1388.93     34.33 o 
  -5   0   6     1631.52     1616.69     39.45 o 
  -4   0   6     1977.24     2070.31     50.06 o 
  -3   0   6      884.52      985.16     17.15 o 
  -2   0   6      689.51      677.18     17.58 o 
  -1   0   6     2123.89     1908.93    228.85 o 
   0   0   6     1671.49     1837.25     45.00 o 
   1   0   6     1703.96     1748.24     60.62 o 
   2   0   6      232.28      273.22      8.02 o 
   3   0   6        9.37        4.41      1.38 o 
   4   0   6       23.40       24.69      2.29 o 
   5   0   6       16.05       23.42      2.48 o 
   6   0   6      621.33      673.25     18.87 o 
   7   0   6      230.02      258.95      9.23 o 
   8   0   6        0.28        1.85      2.78 o 
 -12   1   6       41.45       51.52      4.30 o 
 -11   1   6       12.78       13.40      2.01 o 
 -10   1   6        1.78       -1.23      1.47 o 
  -9   1   6       47.77       50.70      2.26 o 
  -8   1   6       37.65       15.01      2.01 o 
  -6   1   6       26.64       30.94      1.19 o 
  -5   1   6     1818.70     2003.65     23.44 o 
  -4   1   6      216.40      213.42      2.95 o 
  -3   1   6     5026.02     5291.17     60.78 o 
  -2   1   6        9.46       10.38      0.63 o 
  -1   1   6       12.79        7.40      0.51 o 
   0   1   6       13.95       19.58      0.63 o 
   1   1   6      381.04      361.29      6.41 o 
   2   1   6        0.44        1.91      0.99 o 
   3   1   6      315.99      288.23      6.12 o 
   4   1   6       32.43       27.68      1.64 o 
   5   1   6      203.01      190.77      4.87 o 
   6   1   6       11.03        9.10      1.69 o 
   7   1   6        7.27        3.63      1.73 o 
   8   1   6        8.52        7.15      3.24 o 
 -12   2   6        2.11        9.12      3.42 o 
 -11   2   6       28.78       32.34      3.86 o 
 -10   2   6       15.33        9.15      2.37 o 
  -9   2   6      288.26      287.04      6.47 o 
  -8   2   6       55.30       53.87      1.71 o 
  -7   2   6      184.81      189.88      3.02 o 
  -6   2   6       20.22       15.55      0.97 o 
  -5   2   6      216.00      252.78      3.52 o 
  -4   2   6      207.51      180.97      2.61 o 
  -3   2   6      477.33      494.40      7.38 o 
  -2   2   6        5.11        3.88      0.49 o 
  -1   2   6      317.81      330.35      5.16 o 
   0   2   6       98.63       91.43      2.19 o 
   1   2   6        6.98        9.73      0.68 o 
   2   2   6      202.45      191.50      2.86 o 
   3   2   6        0.36       -0.28      0.60 o 
   4   2   6      138.27      137.36      3.72 o 
   5   2   6       74.76       69.96      2.71 o 
   6   2   6        7.08        5.22      2.62 o 
   7   2   6       46.23       42.61      2.43 o 
   8   2   6       11.33        8.42      3.58 o 
 -12   3   6        1.82        2.23      3.03 o 
 -11   3   6        0.92       -0.39      2.67 o 
 -10   3   6        4.48        2.87      2.40 o 
  -9   3   6      159.15      164.65      4.28 o 
  -8   3   6       15.99       13.88      1.60 o 
  -7   3   6       21.37       19.62      0.93 o 
  -6   3   6      153.57      146.99      2.41 o 
  -5   3   6       12.76        8.27      0.78 o 
  -4   3   6       43.54       41.06      0.99 o 
  -3   3   6      494.27      547.72      8.13 o 
  -2   3   6      403.67      426.01      6.48 o 
  -1   3   6      378.49      389.23      6.01 o 
   0   3   6       53.77       49.28      1.09 o 
   1   3   6        1.19        0.43      0.44 o 
   2   3   6       33.80       36.95      1.06 o 
   3   3   6       87.40       81.07      2.02 o 
   4   3   6        5.57        5.05      0.91 o 
   5   3   6       16.29       17.05      2.36 o 
   6   3   6       32.89       26.19      2.06 o 
   7   3   6       37.46       42.02      2.58 o 
   8   3   6        8.46        6.91      2.16 o 
 -11   4   6        7.96        7.00      3.20 o 
 -10   4   6       12.88       10.10      2.30 o 
  -9   4   6      140.70      137.51      3.93 o 
  -8   4   6       36.85       32.78      1.47 o 
  -7   4   6       22.85       22.71      1.23 o 
  -6   4   6      287.97      273.54      4.63 o 
  -5   4   6      279.09      285.74      4.69 o 
  -4   4   6      158.21      157.69      3.82 o 
  -3   4   6      384.58      422.99      6.48 o 
  -2   4   6      120.15      108.55      2.15 o 
  -1   4   6      412.55      423.08      6.52 o 
   0   4   6      516.84      490.09      7.49 o 
   1   4   6        2.64        5.80      0.60 o 
   2   4   6      290.44      287.77      4.10 o 
   3   4   6      308.36      302.35      4.36 o 
   4   4   6      247.61      242.26      4.38 o 
   5   4   6       10.10        8.91      1.13 o 
   6   4   6        0.30        2.21      1.13 o 
   7   4   6       39.55       38.43      2.49 o 
 -11   5   6        9.26        7.24      1.96 o 
 -10   5   6        0.03       -1.52      1.52 o 
  -9   5   6        3.37        5.70      1.45 o 
  -8   5   6      164.24      177.76      3.86 o 
  -7   5   6       34.30       34.40      1.49 o 
  -6   5   6      418.00      417.75      6.66 o 
  -5   5   6       37.09       36.42      1.35 o 
  -4   5   6      307.19      289.41      6.19 o 
  -3   5   6      584.40      573.15     10.87 o 
  -2   5   6       70.14       66.55      2.23 o 
  -1   5   6       44.95       45.68      1.35 o 
   0   5   6      165.64      159.97      5.63 o 
   1   5   6      108.84      119.37      2.44 o 
   2   5   6        0.15        0.81      0.66 o 
   3   5   6       11.89       11.83      1.10 o 
   4   5   6       32.75       25.98      1.59 o 
   5   5   6      265.04      243.70     11.96 o 
   6   5   6       29.23       33.10      2.39 o 
   7   5   6        4.65        3.01      1.72 o 
 -11   6   6        5.70        3.75      2.10 o 
 -10   6   6        1.73        0.78      3.13 o 
  -9   6   6        2.10        1.86      1.58 o 
  -8   6   6        0.58        0.11      1.29 o 
  -7   6   6      103.73       93.03      2.46 o 
  -6   6   6      231.31      227.63      4.25 o 
  -5   6   6       29.94       33.08      1.89 o 
  -4   6   6      157.08      150.54      5.81 o 
  -3   6   6        1.38        0.84      0.91 o 
  -2   6   6       41.48       43.33      1.85 o 
  -1   6   6       98.52      105.66      3.03 o 
   0   6   6       57.49       49.80      2.05 o 
   1   6   6      156.97      141.95      3.31 o 
   2   6   6       18.94       14.88      2.01 o 
   3   6   6        9.19        7.92      2.64 o 
   4   6   6       33.45       27.22      2.71 o 
   5   6   6       49.16       46.88      2.30 o 
   6   6   6       51.82       50.61      4.53 o 
 -10   7   6       45.47       52.36      2.92 o 
  -9   7   6        5.31        4.83      2.80 o 
  -8   7   6        6.42        5.56      1.56 o 
  -7   7   6       45.75       45.97      1.86 o 
  -6   7   6        0.45       -0.93      0.93 o 
  -5   7   6      134.01      132.33      4.38 o 
  -4   7   6       32.90       32.11      1.89 o 
  -3   7   6        0.08       -0.24      0.98 o 
  -2   7   6       32.61       31.10      1.76 o 
  -1   7   6        2.99        2.43      1.09 o 
   0   7   6        0.47       -0.83      0.83 o 
   1   7   6       92.87       80.62      2.80 o 
   2   7   6       30.70       24.45      1.79 o 
   3   7   6      113.65      109.60      2.71 o 
   4   7   6       29.10       27.52      2.02 o 
   5   7   6        0.46        1.25      1.50 o 
   6   7   6        9.81        9.31      1.88 o 
  -9   8   6        1.36        0.31      1.82 o 
  -8   8   6        1.82       -1.53      1.53 o 
  -7   8   6        2.03        1.97      1.21 o 
  -6   8   6       30.14       29.46      2.04 o 
  -5   8   6        4.76        5.21      1.50 o 
  -4   8   6        7.19        6.33      1.58 o 
  -3   8   6       19.55       23.40      3.03 o 
  -2   8   6        2.74        2.70      1.22 o 
  -1   8   6        2.57        3.25      1.37 o 
   0   8   6       54.30       49.15      4.30 o 
   1   8   6        1.56        3.10      1.40 o 
   2   8   6      248.06      237.83      5.58 o 
   3   8   6       47.39       39.59      3.22 o 
   4   8   6        2.34        1.60      1.96 o 
   5   8   6        7.85        5.84      2.51 o 
  -8   9   6      109.05      127.36      3.56 o 
  -7   9   6        0.78        1.34      1.22 o 
  -6   9   6       23.33       33.70      1.79 o 
  -5   9   6        0.80       -0.89      1.28 o 
  -4   9   6        2.54        0.72      1.51 o 
  -3   9   6       30.83       28.63      2.26 o 
  -2   9   6       48.99       48.44      2.50 o 
  -1   9   6       41.81       39.04      2.33 o 
   0   9   6       41.13       41.18      2.38 o 
   1   9   6       51.01       51.81      2.62 o 
   2   9   6        0.05       -0.55      1.48 o 
   3   9   6       39.13       39.98      2.42 o 
   4   9   6        0.07        0.03      2.34 o 
  -7  10   6        5.57        2.81      2.45 o 
  -6  10   6       18.93       17.46      1.86 o 
  -5  10   6       35.68       38.54      3.07 o 
  -4  10   6       63.13       56.38      3.60 o 
  -3  10   6       35.94       35.87      2.44 o 
  -2  10   6        7.43        9.34      2.22 o 
  -1  10   6       22.88       26.36      2.61 o 
   0  10   6       12.37       10.22      2.07 o 
   1  10   6       13.53        6.89      2.92 o 
   2  10   6        0.15        0.23      1.78 o 
  -4  11   6       28.04       38.80      4.08 o 
  -3  11   6        3.22        5.38      2.17 o 
  -2  11   6       64.09       65.21      3.27 o 
  -1  11   6       12.38       11.77      2.40 o 
   0  11   6       14.69       13.59      4.53 o 
 -12   1   7       13.28       15.43      3.33 o 
 -11   1   7        5.13        3.35      1.70 o 
 -10   1   7       18.38       14.78      1.87 o 
  -9   1   7       34.48       30.13      6.35 o 
  -8   1   7       21.84       20.28      2.53 o 
  -7   1   7      528.58      336.78      9.64 o 
  -6   1   7       37.22       42.68      1.22 o 
  -5   1   7       44.05       60.30      1.42 o 
  -4   1   7     2208.58     2284.29     30.69 o 
  -3   1   7       65.86       88.04      1.43 o 
  -2   1   7      166.86      170.99      3.01 o 
  -1   1   7      152.25      196.04      2.71 o 
   0   1   7      579.67      633.36      7.78 o 
   1   1   7      658.23      695.68     10.28 o 
   2   1   7      164.11      168.09      4.01 o 
   3   1   7       88.86       81.00      2.61 o 
   4   1   7       53.12       50.35      2.20 o 
   5   1   7      198.31      207.68      7.48 o 
   6   1   7        2.32        2.85      1.55 o 
   7   1   7      102.53      107.03      5.37 o 
 -12   2   7        1.14        0.39      2.89 o 
 -11   2   7        5.56        5.81      2.70 o 
 -10   2   7        8.30        6.78      2.31 o 
  -9   2   7      201.53      205.83      5.09 o 
  -8   2   7      270.40      252.07      3.86 o 
  -7   2   7      434.82      433.59      6.99 o 
  -6   2   7        6.95        6.44      1.10 o 
  -5   2   7      272.46      289.59      3.96 o 
  -4   2   7       32.56       40.81      0.97 o 
  -3   2   7        4.93       10.24      0.87 o 
  -2   2   7       66.85       71.60      1.64 o 
  -1   2   7       37.03       33.27      0.84 o 
   0   2   7       39.70       46.70      1.51 o 
   1   2   7     1126.85     1150.60     13.82 o 
   2   2   7      178.37      178.63      2.79 o 
   3   2   7      116.10      120.95      2.61 o 
   4   2   7      544.99      547.40     17.22 o 
   5   2   7       71.61       76.94      3.83 o 
   6   2   7       48.39       45.97      3.95 o 
   7   2   7        0.08        1.06      1.71 o 
 -12   3   7        0.48        4.52      3.17 o 
 -11   3   7       44.42       36.59      3.61 o 
 -10   3   7      106.04      110.92      5.37 o 
  -9   3   7        1.05        1.11      1.20 o 
  -8   3   7      131.97      130.29      2.87 o 
  -7   3   7      462.45      468.83      7.23 o 
  -6   3   7        1.82        2.41      0.75 o 
  -5   3   7      902.49      968.89     11.77 o 
  -4   3   7       80.28       91.19      1.99 o 
  -3   3   7       69.81       81.48      1.80 o 
  -2   3   7       42.98       36.98      1.16 o 
  -1   3   7      427.98      433.95      6.72 o 
   0   3   7        0.72        0.73      0.44 o 
   1   3   7       30.19       32.55      1.01 o 
   2   3   7      949.44      931.39     11.47 o 
   3   3   7      481.78      494.26      7.64 o 
   4   3   7        0.17        0.27      0.83 o 
   5   3   7      110.89      106.68      3.52 o 
   6   3   7        5.76        8.00      1.84 o 
   7   3   7        0.24       -1.09      1.91 o 
 -12   4   7        5.03        9.04      3.53 o 
 -11   4   7       68.52       70.06      3.06 o 
 -10   4   7       18.63       17.71      2.41 o 
  -9   4   7      188.09      187.14      7.69 o 
  -8   4   7        4.58        6.52      1.06 o 
  -7   4   7       61.00       63.94      1.85 o 
  -6   4   7        4.78        4.19      0.98 o 
  -5   4   7      361.99      345.45     10.33 o 
  -4   4   7       44.54       44.00      1.87 o 
  -3   4   7      657.03      633.90      9.44 o 
  -2   4   7      164.87      173.00      3.15 o 
  -1   4   7      305.47      302.10      4.99 o 
   0   4   7      100.92      100.14      1.83 o 
   1   4   7      123.39      125.40      2.50 o 
   2   4   7      128.53      126.96      2.29 o 
   3   4   7       87.56       87.79      2.22 o 
   4   4   7       71.77       74.68      2.14 o 
   5   4   7        2.96        2.44      1.07 o 
   6   4   7        1.30        1.55      1.66 o 
   7   4   7        6.25        4.02      2.38 o 
 -11   5   7       50.80       54.44      2.93 o 
 -10   5   7        2.90        3.33      1.59 o 
  -9   5   7        2.07        1.83      1.43 o 
  -8   5   7       28.15       30.84      1.47 o 
  -7   5   7      262.33      276.89      4.91 o 
  -6   5   7       48.22       47.33      1.64 o 
  -5   5   7       16.66       18.98      1.67 o 
  -4   5   7        1.16        0.59      0.85 o 
  -3   5   7        4.81        3.89      1.06 o 
  -2   5   7        3.10        0.86      0.89 o 
  -1   5   7      211.12      204.51      3.76 o 
   0   5   7      143.99      142.91      2.90 o 
   1   5   7      590.45      580.27      7.53 o 
   2   5   7        0.81        1.32      0.67 o 
   3   5   7        2.40        0.76      0.85 o 
   4   5   7        6.93        3.85      1.02 o 
   5   5   7       59.53       65.63      2.22 o 
   6   5   7        4.61        1.71      1.67 o 
 -11   6   7        0.07       -1.63      1.93 o 
 -10   6   7        4.61        6.83      1.83 o 
  -9   6   7        1.58        2.08      1.55 o 
  -8   6   7       33.63       32.23      1.62 o 
  -7   6   7       88.25       91.36      2.47 o 
  -6   6   7       43.97       43.56      1.69 o 
  -5   6   7      103.61      103.46      3.75 o 
  -4   6   7        9.22        8.37      1.39 o 
  -3   6   7      185.69      175.00      4.40 o 
  -2   6   7       13.78       18.90      3.15 o 
  -1   6   7      134.64      138.06      5.32 o 
   0   6   7      135.54       49.54      2.87 o 
   1   6   7        1.80        1.50      0.71 o 
   2   6   7      196.72      195.78      3.71 o 
   3   6   7        2.63        1.56      0.84 o 
   4   6   7       81.74       96.71      3.14 o 
   5   6   7       33.27       32.43      2.89 o 
   6   6   7       14.87       25.77      2.37 o 
 -10   7   7        1.89        1.44      1.90 o 
  -9   7   7       29.02       31.01      6.98 o 
  -8   7   7       49.98       53.51      2.08 o 
  -7   7   7       87.66       94.95      2.63 o 
  -6   7   7        1.94        1.04      0.97 o 
  -5   7   7      140.05      134.83      4.01 o 
  -4   7   7      258.26      242.79      5.74 o 
  -3   7   7        0.11        0.79      1.12 o 
  -2   7   7        7.95       10.38      1.83 o 
  -1   7   7       49.14       44.60      2.09 o 
   0   7   7       21.90       22.19      1.74 o 
   1   7   7       10.92        9.10      1.45 o 
   2   7   7        0.17       -0.17      1.16 o 
   3   7   7        0.12       -0.63      1.24 o 
   4   7   7       43.52       40.56      2.18 o 
   5   7   7       43.78       52.63      2.67 o 
  -9   8   7        0.27        1.35      1.87 o 
  -8   8   7       14.59       15.05      1.99 o 
  -7   8   7        6.95        6.44      1.37 o 
  -6   8   7        0.00       -0.78      1.07 o 
  -5   8   7       22.07       21.85      2.23 o 
  -4   8   7       28.97       26.83      2.41 o 
  -3   8   7       72.26       64.85      2.68 o 
  -2   8   7        6.71        5.62      1.42 o 
  -1   8   7        0.01       -0.25      1.19 o 
   0   8   7      112.78      109.12      3.53 o 
   1   8   7       45.65       41.05      3.22 o 
   2   8   7        2.71        0.02      1.30 o 
   3   8   7       18.55       21.51      4.88 o 
   4   8   7       19.16       22.29      2.92 o 
  -8   9   7        6.66       10.33      2.14 o 
  -7   9   7        2.30        1.96      1.43 o 
  -6   9   7        4.38        1.66      1.32 o 
  -5   9   7       64.03       62.06      2.87 o 
  -4   9   7        9.03        5.04      2.29 o 
  -3   9   7       30.95       25.98      3.44 o 
  -2   9   7        2.86        4.21      1.63 o 
  -1   9   7        0.45       -1.37      1.37 o 
   0   9   7       16.15       19.67      2.17 o 
   1   9   7       25.01       18.62      3.14 o 
   2   9   7        2.22       -1.43      1.43 o 
   3   9   7        8.90       10.70      2.02 o 
  -6  10   7       14.08       14.18      1.82 o 
  -5  10   7        2.10        2.25      1.96 o 
  -4  10   7        4.06        6.89      1.92 o 
  -3  10   7       20.92       20.31      2.41 o 
  -2  10   7        9.23        9.25      3.00 o 
  -1  10   7       25.99       28.19      2.69 o 
   0  10   7      110.98       96.32      3.70 o 
   1  10   7        1.29        0.91      2.76 o 
   2  10   7       58.11       62.15      3.03 o 
  -3  11   7       29.51       37.67      6.52 o 
  -2  11   7       56.89       61.56      7.49 o 
 -12   0   8        3.30        2.70      2.84 o 
 -11   0   8       43.36       42.37      3.53 o 
 -10   0   8        3.28        0.44      2.09 o 
  -9   0   8       96.50      106.62      4.79 o 
  -8   0   8        2.85        5.04      1.76 o 
  -7   0   8       51.70       44.80      2.78 o 
  -6   0   8       30.95       24.16      1.98 o 
  -5   0   8      764.90      819.35     20.94 o 
  -4   0   8        2.02        2.59      0.77 o 
  -3   0   8     1909.08     2076.21     35.48 o 
  -2   0   8     1987.37     2282.29     38.93 o 
  -1   0   8     1893.59     2013.08     48.85 o 
   0   0   8      347.43      361.73      6.99 o 
   1   0   8       59.82       56.78      2.89 o 
   2   0   8      171.27      165.63      5.79 o 
   3   0   8       58.57       66.84      3.55 o 
   4   0   8      986.75     1007.52     26.48 o 
   5   0   8       53.19       44.30      3.22 o 
   6   0   8       84.59       83.84      4.66 o 
   7   0   8       16.69       18.46      3.42 o 
 -12   1   8       41.87       42.40      3.91 o 
 -11   1   8       12.50        8.73      1.98 o 
 -10   1   8        5.24        0.54      1.58 o 
  -8   1   8      357.72      353.78     10.74 o 
  -7   1   8       80.02       49.29      2.76 o 
  -6   1   8      773.75      757.35     25.66 o 
  -5   1   8      213.80      218.64      9.95 o 
  -4   1   8      499.57      541.73      7.71 o 
  -3   1   8       96.88       91.74      2.04 o 
  -2   1   8      101.49      108.72      2.59 o 
  -1   1   8        9.40        7.22      0.82 o 
   0   1   8     1441.97     1491.95     40.14 o 
   1   1   8       85.78       90.71      2.87 o 
   2   1   8      264.99      257.38      5.74 o 
   3   1   8        1.85        0.08      0.98 o 
   4   1   8       58.22       53.24      2.36 o 
   5   1   8      107.68      112.24      4.05 o 
   6   1   8      142.10      145.66      5.81 o 
   7   1   8       89.48       98.62      3.90 o 
 -12   2   8       14.35       14.13      3.44 o 
 -11   2   8       91.58       96.67      5.23 o 
 -10   2   8       19.32       26.37      3.39 o 
  -9   2   8        0.06       -0.97      1.34 o 
  -8   2   8       75.08       73.88      2.57 o 
  -7   2   8       14.46       17.55      2.53 o 
  -6   2   8      207.87      185.81      2.88 o 
  -5   2   8      186.87      182.59      2.75 o 
  -4   2   8      491.77      558.02      8.03 o 
  -3   2   8     1598.85     1735.32     27.34 o 
  -2   2   8      109.50       94.23      1.57 o 
  -1   2   8      501.64      522.10      6.57 o 
   0   2   8        9.53       18.20      0.76 o 
   1   2   8       13.64       11.84      0.79 o 
   2   2   8       13.23        9.19      0.92 o 
   3   2   8      316.36      317.17      6.94 o 
   4   2   8        2.49        1.87      1.30 o 
   5   2   8        5.85        6.79      1.64 o 
   6   2   8      161.65      161.65      4.87 o 
   7   2   8        0.89        1.38      1.97 o 
 -12   3   8        4.00        1.13      3.09 o 
 -11   3   8        7.50        4.57      2.73 o 
 -10   3   8       16.59       18.76      2.98 o 
  -9   3   8        0.98        1.32      1.01 o 
  -8   3   8       16.91       17.71      2.01 o 
  -7   3   8       95.50      101.24      2.34 o 
  -6   3   8       23.62       22.30      0.91 o 
  -5   3   8      360.13      357.18      4.80 o 
  -4   3   8        0.15       -0.56      0.56 o 
  -3   3   8      153.97      162.13      3.63 o 
  -2   3   8      292.08      299.05      4.93 o 
  -1   3   8        3.95        4.02      0.53 o 
   0   3   8      695.33      686.25      9.79 o 
   1   3   8      173.69      168.61      2.71 o 
   2   3   8      184.85      177.97      2.91 o 
   3   3   8      177.89      179.58      3.85 o 
   4   3   8       20.19       25.16      1.57 o 
   5   3   8        3.78        3.01      1.97 o 
   6   3   8      130.95      146.89      7.03 o 
   7   3   8        1.17        2.09      2.03 o 
 -12   4   8        6.95        3.86      3.25 o 
 -11   4   8       70.97       75.97      3.09 o 
 -10   4   8        3.13        0.83      1.34 o 
  -9   4   8       82.57       76.02      2.55 o 
  -8   4   8      289.90      288.69      5.10 o 
  -7   4   8       20.17       13.96      1.80 o 
  -6   4   8       41.66       33.00      1.34 o 
  -5   4   8       27.75       31.55      1.63 o 
  -4   4   8        0.01       -0.81      0.81 o 
  -3   4   8        2.04        1.26      0.60 o 
  -2   4   8        2.43        4.53      0.73 o 
  -1   4   8       21.97       21.45      1.09 o 
   0   4   8      418.62      397.73      5.35 o 
   1   4   8      616.33      591.09      8.72 o 
   2   4   8      436.93      441.63      6.40 o 
   3   4   8       24.08       24.87      1.38 o 
   4   4   8        8.72        9.54      1.21 o 
   5   4   8       21.20       22.85      1.66 o 
   6   4   8       10.57       10.41      3.40 o 
 -11   5   8        3.92        2.93      2.36 o 
 -10   5   8        0.11       -1.24      1.47 o 
  -9   5   8       36.47       42.59      1.81 o 
  -8   5   8       44.99       46.12      1.77 o 
  -7   5   8       53.17       60.78      2.26 o 
  -6   5   8      104.12       99.36      3.17 o 
  -5   5   8       61.16       53.35      2.25 o 
  -4   5   8      197.19      190.01      4.68 o 
  -3   5   8        6.70        5.77      1.14 o 
  -2   5   8        0.54        0.17      1.41 o 
  -1   5   8      187.39      177.87      3.43 o 
   0   5   8      257.91      249.23      4.13 o 
   1   5   8       19.52       20.01      1.03 o 
   2   5   8      247.80      259.50      4.00 o 
   3   5   8       11.45       10.18      1.20 o 
   4   5   8       14.47       15.26      2.38 o 
   5   5   8       75.59       77.12      2.49 o 
   6   5   8        3.83        4.89      2.74 o 
 -11   6   8        1.27        0.19      1.87 o 
 -10   6   8        0.00       -1.57      1.57 o 
  -9   6   8       74.11       71.62      2.91 o 
  -8   6   8       38.75       37.37      2.57 o 
  -7   6   8       77.23       64.87      2.04 o 
  -6   6   8        0.00        0.50      0.91 o 
  -5   6   8       87.98       74.96      2.75 o 
  -4   6   8       82.94       77.63      2.76 o 
  -3   6   8        0.02       -0.39      2.02 o 
  -2   6   8        8.21        9.05      1.37 o 
  -1   6   8       94.31       92.50      3.00 o 
   0   6   8       20.92       13.28      1.55 o 
   1   6   8        0.04        0.50      0.74 o 
   2   6   8        0.68        0.16      0.82 o 
   3   6   8       11.77       14.29      1.37 o 
   4   6   8       38.15       37.83      2.21 o 
   5   6   8        0.22        0.46      1.67 o 
 -10   7   8       18.21       17.11      2.34 o 
  -9   7   8       79.86       93.86      3.47 o 
  -8   7   8        1.27       -0.55      1.19 o 
  -7   7   8        3.49        4.36      1.17 o 
  -6   7   8       49.53       44.98      1.78 o 
  -5   7   8        3.02        0.81      1.24 o 
  -4   7   8       30.91       25.89      1.87 o 
  -3   7   8      481.17      463.51     14.44 o 
  -2   7   8      391.35      387.96      8.24 o 
  -1   7   8       74.37       79.53      2.86 o 
   0   7   8        5.67        0.60      1.83 o 
   1   7   8        1.73        0.99      1.00 o 
   2   7   8       14.01       18.65      6.14 o 
   3   7   8        3.01        2.73      1.79 o 
   4   7   8       11.24       18.76      2.81 o 
   5   7   8        4.73        8.40      1.96 o 
  -9   8   8        7.00        7.32      2.04 o 
  -8   8   8        4.07        2.64      1.40 o 
  -7   8   8       18.45       17.89      2.96 o 
  -6   8   8        4.05        1.54      1.17 o 
  -5   8   8        5.08        0.52      1.44 o 
  -4   8   8       71.93       68.00      2.79 o 
  -3   8   8       19.84       19.05      1.93 o 
  -2   8   8       57.58       52.78      2.51 o 
  -1   8   8       17.35       13.86      2.53 o 
   0   8   8        2.93        2.60      1.44 o 
   1   8   8        0.00       -1.26      1.26 o 
   2   8   8        7.25        6.96      2.84 o 
   3   8   8        3.12        6.83      2.12 o 
   4   8   8        5.76       10.47      2.51 o 
  -8   9   8        7.13        9.35      1.71 o 
  -7   9   8       89.56       90.04      2.84 o 
  -6   9   8       39.18       41.75      2.84 o 
  -5   9   8       33.40       34.91      2.63 o 
  -4   9   8        9.09        8.90      1.87 o 
  -3   9   8        0.41       -2.01      2.01 o 
  -2   9   8       54.64       52.31      2.84 o 
  -1   9   8        0.88        0.03      1.50 o 
   0   9   8       11.39        6.61      2.56 o 
   1   9   8        7.21        6.68      3.22 o 
   2   9   8        5.61        8.03      1.83 o 
  -6  10   8        0.42       -1.76      1.92 o 
  -5  10   8        0.15       -1.67      1.82 o 
  -4  10   8        1.23        1.58      1.82 o 
  -3  10   8        9.47       11.22      3.06 o 
  -2  10   8       17.72       20.48      2.47 o 
  -1  10   8        0.09        0.77      1.80 o 
   0  10   8        0.18       -2.34      2.34 o 
   1  10   8       14.57       13.40      2.67 o 
 -12   1   9       10.55        9.20      3.14 o 
 -11   1   9        3.49        0.99      1.79 o 
  -8   1   9       12.20        5.00      3.53 o 
  -7   1   9        0.95        0.28      1.00 o 
  -6   1   9      220.97      204.58      4.77 o 
  -5   1   9      256.00      271.32      5.85 o 
  -4   1   9        7.25        2.28      0.73 o 
  -3   1   9      162.91      154.87      2.98 o 
  -2   1   9     2111.58     2292.11     32.00 o 
  -1   1   9      138.44      131.07      3.30 o 
   0   1   9      134.36      145.72      4.47 o 
   1   1   9       22.88       24.42      1.16 o 
   2   1   9      174.79      174.78      4.39 o 
   3   1   9       28.46       29.07      1.82 o 
   4   1   9      819.16      808.87     16.08 o 
   5   1   9       12.56       14.13      2.03 o 
   6   1   9        9.27       11.35      2.11 o 
 -12   2   9       29.43       22.67      3.88 o 
 -11   2   9       36.53       36.67      3.55 o 
 -10   2   9       46.26       40.50      3.39 o 
  -9   2   9      176.41      184.49      5.69 o 
  -8   2   9        3.68        2.38      0.78 o 
  -7   2   9      115.60      122.98      2.27 o 
  -6   2   9      241.89      241.78      3.54 o 
  -5   2   9      174.79      186.67      2.84 o 
  -4   2   9      783.75      808.47      9.88 o 
  -3   2   9        0.24       -0.07      0.74 o 
  -2   2   9       61.59       55.06      1.13 o 
  -1   2   9        3.22        5.60      0.68 o 
   0   2   9       21.95       22.37      0.88 o 
   1   2   9       77.79       79.90      1.67 o 
   2   2   9      583.61      579.96     11.34 o 
   3   2   9       43.54       42.09      2.15 o 
   4   2   9       12.60       10.73      1.68 o 
   5   2   9        1.58        2.05      1.55 o 
   6   2   9       20.89       21.52      2.39 o 
 -12   3   9        3.32        1.87      3.14 o 
 -11   3   9        0.15        2.42      2.64 o 
 -10   3   9       89.16       93.20      5.04 o 
  -9   3   9       76.61       66.31      3.84 o 
  -8   3   9       52.53       45.47      1.67 o 
  -7   3   9      641.65      645.69      9.60 o 
  -6   3   9       82.84       84.50      2.24 o 
  -5   3   9        0.91        1.31      0.55 o 
  -4   3   9       81.97       90.96      2.13 o 
  -3   3   9       10.22       11.11      0.95 o 
  -2   3   9        2.06        1.39      0.62 o 
  -1   3   9        1.34       -0.16      0.56 o 
   0   3   9       28.22       24.90      1.06 o 
   1   3   9        3.27        3.37      0.80 o 
   2   3   9     1132.93     1104.88     15.63 o 
   3   3   9      134.24      137.04      3.03 o 
   4   3   9       28.66       30.82      2.04 o 
   5   3   9       48.58       49.50      2.71 o 
   6   3   9       14.26        8.79      2.17 o 
 -12   4   9        8.99        7.44      3.36 o 
 -11   4   9        1.79        2.14      1.70 o 
 -10   4   9       50.54       46.19      2.36 o 
  -9   4   9        3.38        0.56      1.04 o 
  -8   4   9       35.00       27.15      4.17 o 
  -7   4   9      147.30      137.54      2.95 o 
  -6   4   9      413.33      423.44      6.67 o 
  -5   4   9      109.95      125.03      2.61 o 
  -4   4   9        0.01        0.61      0.95 o 
  -3   4   9      100.80       91.04      2.54 o 
  -2   4   9      151.47      141.96      2.92 o 
  -1   4   9      150.53      149.00      2.49 o 
   0   4   9      958.43      941.15     11.65 o 
   1   4   9       68.38       68.22      1.64 o 
   2   4   9        1.38        1.81      0.86 o 
   3   4   9      123.87      132.92      3.00 o 
   4   4   9        6.15        7.65      2.04 o 
   5   4   9        7.67        8.39      1.95 o 
   6   4   9       86.69       92.30      3.85 o 
 -11   5   9        7.95        9.30      2.27 o 
 -10   5   9        2.15        1.05      1.51 o 
  -9   5   9        4.36        3.68      1.21 o 
  -8   5   9       59.63       53.99      2.59 o 
  -7   5   9      215.42      177.63      3.60 o 
  -6   5   9        9.87        5.85      1.00 o 
  -5   5   9      531.44      485.37      9.82 o 
  -4   5   9        2.36        3.25      1.09 o 
  -3   5   9       49.74       51.17      2.22 o 
  -2   5   9      516.64      511.10     10.15 o 
  -1   5   9      117.40      120.96      2.73 o 
   0   5   9        0.22       -0.26      0.68 o 
   1   5   9       10.49       10.41      1.38 o 
   2   5   9       25.05       25.82      1.38 o 
   3   5   9        8.39       10.34      2.95 o 
   4   5   9       14.03       18.39      5.01 o 
   5   5   9        5.10        6.16      1.95 o 
 -11   6   9        8.93        9.91      2.31 o 
 -10   6   9       25.70       31.41      2.44 o 
  -9   6   9       39.46       39.94      1.88 o 
  -8   6   9        6.78        7.48      1.44 o 
  -7   6   9       20.56       27.06      1.96 o 
  -6   6   9       21.39       17.64      1.84 o 
  -5   6   9       11.60       10.95      1.58 o 
  -4   6   9       10.28       12.37      1.62 o 
  -3   6   9       62.56       55.74      2.38 o 
  -2   6   9      354.21      359.18      7.73 o 
  -1   6   9      163.03      162.30      4.42 o 
   0   6   9        0.73        0.34      0.88 o 
   1   6   9       13.49       14.01      3.52 o 
   2   6   9        0.01        0.55      1.11 o 
   3   6   9        2.08        1.38      1.63 o 
   4   6   9        7.02        8.79      2.67 o 
   5   6   9       10.56       15.98      3.28 o 
 -10   7   9        9.98       10.28      2.10 o 
  -9   7   9        1.81        1.89      1.36 o 
  -8   7   9       14.82       14.68      2.65 o 
  -7   7   9        9.46        5.47      1.52 o 
  -6   7   9       57.12       49.05      1.85 o 
  -5   7   9       11.96        5.95      1.53 o 
  -4   7   9      219.52      220.23      5.56 o 
  -3   7   9      269.37      264.59      6.32 o 
  -2   7   9       23.94       22.78      2.04 o 
  -1   7   9      105.61      109.79      5.04 o 
   0   7   9      269.30      284.71      5.14 o 
   1   7   9       78.57       74.66      4.61 o 
   2   7   9      156.86      164.81      6.64 o 
  -9   8   9        8.78       16.94      2.29 o 
  -8   8   9       59.62       61.31      2.34 o 
  -7   8   9       15.31       18.60      2.26 o 
  -6   8   9        0.04       -0.39      1.60 o 
  -5   8   9      117.10      110.15      3.77 o 
  -4   8   9       34.71       31.24      2.17 o 
  -3   8   9      140.76      131.46      4.11 o 
  -2   8   9       95.73       94.44      3.39 o 
  -1   8   9        2.32        1.79      1.52 o 
   0   8   9       64.80       61.80      4.08 o 
   1   8   9      127.14      137.59      6.12 o 
   2   8   9       11.33        9.70      3.14 o 
  -8   9   9        3.37        3.67      2.07 o 
  -7   9   9        0.00        1.71      1.45 o 
  -6   9   9       53.06       60.03      3.06 o 
  -5   9   9      108.14      112.99      4.16 o 
  -4   9   9        1.50       -1.64      1.64 o 
  -3   9   9       84.15       78.63      4.71 o 
  -2   9   9        1.59        2.29      2.40 o 
  -1   9   9        1.44       -0.80      1.59 o 
   0   9   9       29.51       32.54      3.94 o 
   1   9   9        6.40        2.29      2.84 o 
   2   9   9       84.58      100.04      5.73 o 
  -6  10   9      118.95      141.58      6.92 o 
  -5  10   9        0.90        3.47      2.89 o 
  -4  10   9        8.50        7.30      2.05 o 
  -3  10   9        7.44        6.90      2.12 o 
  -2  10   9       21.67       27.66      7.03 o 
  -1  10   9       23.21       23.58      4.44 o 
   0  10   9        1.51        2.45      3.14 o 
 -12   0  10        1.61       -1.79      2.78 o 
 -11   0  10      212.88      241.76      8.76 o 
 -10   0  10       12.99        9.84      2.70 o 
  -9   0  10        0.32       -1.52      1.93 o 
  -8   0  10      259.82      259.97      8.46 o 
  -7   0  10      320.15      311.95      9.42 o 
  -6   0  10       55.94       64.83      3.25 o 
  -5   0  10       25.11       20.77      1.93 o 
  -4   0  10      124.18      137.34      4.88 o 
  -3   0  10        6.88        5.12      1.29 o 
  -2   0  10     1885.93     1722.39     29.82 o 
  -1   0  10       60.47       65.96      3.20 o 
   0   0  10       36.29       27.33      2.20 o 
   1   0  10      161.92      150.26      5.65 o 
   2   0  10      626.98      577.43     16.20 o 
   3   0  10      313.97      294.27      9.75 o 
   4   0  10       83.65       81.25      4.55 o 
   5   0  10       64.34       67.88      4.44 o 
   6   0  10       22.78       25.40      3.83 o 
 -12   1  10        4.09        4.35      3.00 o 
 -11   1  10       15.40       13.78      3.28 o 
 -10   1  10        8.67        7.86      4.20 o 
  -9   1  10      163.81      175.69      6.72 o 
  -7   1  10       98.69       81.36      3.91 o 
  -6   1  10       36.31       32.15      1.74 o 
  -5   1  10       39.98       39.63      2.05 o 
  -4   1  10        8.89        9.57      0.93 o 
  -3   1  10        2.54        1.71      0.72 o 
  -2   1  10       11.28        6.29      0.80 o 
  -1   1  10      151.32      143.12      4.44 o 
   0   1  10      103.54       89.83      2.21 o 
   1   1  10       60.60       61.95      2.34 o 
   2   1  10       30.74       23.97      1.82 o 
   3   1  10       10.94       13.66      1.81 o 
   4   1  10       11.06        9.06      1.78 o 
   5   1  10       17.07       13.35      3.35 o 
   6   1  10       95.11      112.36      4.25 o 
 -12   2  10        0.16       -2.84      2.84 o 
 -11   2  10       50.38       41.88      3.83 o 
 -10   2  10       54.76       57.88      3.97 o 
  -9   2  10       53.91       53.45      3.58 o 
  -8   2  10       13.40       21.55      1.62 o 
  -7   2  10        1.24        1.74      1.35 o 
  -6   2  10       11.27        8.31      1.80 o 
  -5   2  10      238.16      225.38      4.14 o 
  -4   2  10      185.71      198.05      3.71 o 
  -3   2  10       18.73       17.77      1.01 o 
  -2   2  10       35.90       38.27      1.52 o 
  -1   2  10      214.49      215.30      3.97 o 
   0   2  10      499.23      465.83      7.47 o 
   1   2  10        1.83       -0.06      1.05 o 
   2   2  10      270.89      269.25      7.19 o 
   3   2  10       18.80       20.45      2.92 o 
   4   2  10       68.53       67.71      2.96 o 
   5   2  10       60.19       57.50      2.92 o 
   6   2  10        0.21       -0.55      2.89 o 
 -12   3  10        2.49       -2.62      2.62 o 
 -11   3  10       13.96        7.08      3.00 o 
 -10   3  10        0.31       -1.27      2.29 o 
  -9   3  10        1.73        0.82      1.01 o 
  -8   3  10        7.44        6.23      1.02 o 
  -7   3  10       50.96       39.78      2.06 o 
  -6   3  10        6.86        8.18      1.36 o 
  -5   3  10        4.44        4.57      0.89 o 
  -4   3  10      424.12      446.98      7.16 o 
  -3   3  10       19.50       15.99      1.13 o 
  -2   3  10      201.09      207.65      3.90 o 
  -1   3  10        0.17        0.71      0.75 o 
   0   3  10      287.87      283.80      5.06 o 
   1   3  10       85.03       84.36      2.29 o 
   2   3  10      180.84      183.42      4.78 o 
   3   3  10       27.24       29.71      1.92 o 
   4   3  10      214.59      206.98      5.57 o 
   5   3  10        0.02       -0.14      1.70 o 
 -12   4  10        1.16        0.55      3.06 o 
 -11   4  10       10.13        8.46      3.28 o 
 -10   4  10       12.90       19.54      2.23 o 
  -9   4  10       65.01       47.68      1.83 o 
  -8   4  10       12.11       10.64      1.21 o 
  -7   4  10       53.65       54.85      1.81 o 
  -6   4  10      279.38      267.57      6.19 o 
  -5   4  10       44.73       38.59      2.00 o 
  -4   4  10       18.50       16.93      2.26 o 
  -3   4  10      359.70      364.29      6.10 o 
  -2   4  10       11.42       16.27      1.20 o 
  -1   4  10       25.55       27.15      1.35 o 
   0   4  10      727.64      705.33     10.89 o 
   1   4  10        5.20        4.41      1.04 o 
   2   4  10      116.15      114.77      3.58 o 
   3   4  10       95.28       97.14      3.40 o 
   4   4  10        1.56        2.42      1.60 o 
   5   4  10        1.55        3.14      1.93 o 
 -11   5  10        7.51        4.33      3.22 o 
 -10   5  10       20.75       27.92      6.43 o 
  -9   5  10        0.13       -0.03      1.06 o 
  -8   5  10        5.60        7.10      2.56 o 
  -7   5  10       80.67       71.12      2.11 o 
  -6   5  10       15.69       21.15      1.96 o 
  -5   5  10       13.42       11.86      1.53 o 
  -4   5  10       32.01       29.10      1.85 o 
  -3   5  10      134.91      138.54      4.53 o 
  -2   5  10        2.29        1.42      1.28 o 
  -1   5  10      827.22      842.43     12.78 o 
   0   5  10      811.78      842.30     15.63 o 
   1   5  10        0.46        0.02      0.97 o 
   2   5  10       52.79       51.52      2.50 o 
   3   5  10        6.28        8.62      2.16 o 
   4   5  10        6.35       11.78      2.58 o 
 -11   6  10       13.77       25.13      3.97 o 
 -10   6  10        7.83        9.06      3.11 o 
  -9   6  10        2.12        4.53      1.82 o 
  -8   6  10       20.85       25.08      3.43 o 
  -7   6  10      137.77      125.84      3.00 o 
  -6   6  10       21.27       19.14      1.43 o 
  -5   6  10        2.97        0.90      1.31 o 
  -4   6  10        9.81        7.94      1.56 o 
  -3   6  10        0.06        0.98      1.22 o 
  -2   6  10     2000.71     1953.08     48.54 o 
  -1   6  10      196.41      199.28      5.14 o 
   0   6  10        0.48        0.35      1.33 o 
   1   6  10        5.71        3.99      1.54 o 
   2   6  10        0.00       -0.18      1.44 o 
   3   6  10        0.05        0.41      1.68 o 
   4   6  10       23.09       32.45      3.80 o 
 -10   7  10       57.98       66.18      5.01 o 
  -9   7  10       16.16       25.41      2.62 o 
  -8   7  10       27.95       32.59      2.75 o 
  -7   7  10        0.25        0.35      1.51 o 
  -6   7  10        0.01       -0.33      1.40 o 
  -5   7  10      235.32      213.56      5.66 o 
  -4   7  10      426.44      413.58      9.01 o 
  -3   7  10        9.41        7.44      1.63 o 
  -2   7  10        5.30        3.36      1.52 o 
  -1   7  10      179.70      182.54      5.03 o 
   0   7  10       58.87       57.51      2.77 o 
   1   7  10       82.04       85.49      5.29 o 
  -9   8  10       64.98       71.90      3.44 o 
  -8   8  10       23.52       33.73      2.67 o 
  -7   8  10        6.17        2.89      1.81 o 
  -6   8  10       14.89       17.99      5.14 o 
  -5   8  10       25.36       29.98      2.56 o 
  -4   8  10      213.82      219.22      5.81 o 
  -3   8  10        4.50        3.76      2.30 o 
  -2   8  10        4.37        5.64      1.74 o 
  -1   8  10       14.90       15.42      4.81 o 
   0   8  10       71.21       79.15      4.71 o 
   1   8  10       34.98       39.76      3.86 o 
  -7   9  10       30.07       36.57      3.04 o 
  -6   9  10      187.19      191.47      5.66 o 
  -5   9  10      130.88      127.90      4.39 o 
  -4   9  10        5.87        1.89      1.77 o 
  -3   9  10       55.79       51.74      4.02 o 
  -2   9  10       71.40       60.00      4.33 o 
  -1   9  10        0.15       -2.18      2.59 o 
   0   9  10       76.38       80.03      5.01 o 
   1   9  10       25.66       21.38      3.97 o 
  -5  10  10        1.85        1.87      2.98 o 
  -4  10  10       18.33       22.73      3.91 o 
  -3  10  10        0.01       -0.90      1.96 o 
  -2  10  10       56.05       52.77      3.09 o 
 -12   1  11        7.89        6.23      3.11 o 
 -11   1  11       14.05        9.26      3.09 o 
 -10   1  11       10.32        1.75      1.78 o 
  -8   1  11        0.96        0.20      1.24 o 
  -7   1  11      167.24      161.45      6.03 o 
  -6   1  11      170.88      166.68      4.32 o 
  -5   1  11      427.13      425.81      7.00 o 
  -4   1  11        0.04       -0.13      0.69 o 
  -3   1  11        7.89        5.36      1.35 o 
  -2   1  11        0.52        0.49      0.72 o 
  -1   1  11       87.87       87.60      2.25 o 
   0   1  11       64.75       67.57      1.98 o 
   1   1  11      460.24      433.71      9.01 o 
   2   1  11      215.67      214.27      5.45 o 
   3   1  11       76.77       68.33      2.93 o 
   4   1  11       14.31       16.36      2.16 o 
   5   1  11       14.71       17.11      2.28 o 
 -12   2  11        3.91        3.31      3.14 o 
 -11   2  11       58.92       49.59      4.08 o 
 -10   2  11       40.04       32.23      3.33 o 
  -9   2  11       78.73       73.67      4.33 o 
  -8   2  11       18.46       13.64      2.30 o 
  -7   2  11        8.68        4.67      1.02 o 
  -6   2  11      438.20      436.08      7.22 o 
  -5   2  11      851.39      837.63     12.61 o 
  -4   2  11      528.90      549.49      8.66 o 
  -3   2  11       75.08       64.99      1.89 o 
  -2   2  11       41.10       40.59      1.53 o 
  -1   2  11        0.02        0.49      0.77 o 
   0   2  11      771.80      726.87     11.15 o 
   1   2  11       49.11       41.99      2.12 o 
   2   2  11       27.09       17.79      1.80 o 
   3   2  11       25.57       30.12      2.11 o 
   4   2  11       22.43       19.88      2.24 o 
   5   2  11      191.23      215.03      6.08 o 
 -12   3  11       32.88       41.85      4.85 o 
 -11   3  11       15.01       20.72      3.66 o 
 -10   3  11       34.10       31.64      2.34 o 
  -9   3  11       23.32       18.68      3.13 o 
  -8   3  11        0.56        0.05      1.35 o 
  -7   3  11        0.15        0.81      1.19 o 
  -6   3  11      580.56      588.95     11.64 o 
  -5   3  11       47.94       57.52      2.30 o 
  -4   3  11      768.64      735.38     13.62 o 
  -3   3  11      978.37      931.68     13.89 o 
  -2   3  11       32.93       28.21      1.38 o 
  -1   3  11      295.09      277.39      5.46 o 
   0   3  11       98.20       97.29      3.59 o 
   1   3  11       91.70       84.16      2.94 o 
   2   3  11        5.92        6.16      1.57 o 
   3   3  11        1.70        2.76      1.49 o 
   4   3  11        8.82       12.71      2.06 o 
   5   3  11       81.02      106.84      4.12 o 
 -12   4  11        0.65        0.11      3.25 o 
 -11   4  11       30.22       28.90      4.13 o 
 -10   4  11       25.92       33.07      2.49 o 
  -9   4  11      115.40       95.72      3.42 o 
  -8   4  11       16.28       12.24      2.52 o 
  -7   4  11       12.53       12.32      1.71 o 
  -6   4  11       10.39       10.31      2.05 o 
  -5   4  11       41.06       36.37      2.04 o 
  -4   4  11      517.46      516.07     10.38 o 
  -3   4  11       42.24       35.19      1.46 o 
  -2   4  11       91.39       88.03      2.35 o 
  -1   4  11      178.84      175.02      3.66 o 
   0   4  11       24.64       19.25      1.73 o 
   1   4  11        0.04       -1.17      1.17 o 
   2   4  11       36.74       32.32      2.06 o 
   3   4  11       53.02       53.44      2.67 o 
   4   4  11       15.32       11.95      2.21 o 
 -11   5  11        3.38        0.96      3.03 o 
 -10   5  11        0.49       -0.41      1.76 o 
  -9   5  11       10.69       12.10      2.96 o 
  -8   5  11       47.83       38.32      2.30 o 
  -7   5  11       80.05       59.29      2.88 o 
  -6   5  11       73.05       73.44      2.89 o 
  -5   5  11      259.18      230.13      5.71 o 
  -4   5  11      587.06      584.09     11.68 o 
  -3   5  11        7.25        4.55      1.93 o 
  -2   5  11      806.03      785.30     15.00 o 
  -1   5  11        0.31       -0.23      1.29 o 
   0   5  11      146.39      146.76      3.39 o 
   1   5  11        5.94        6.63      1.51 o 
   2   5  11        4.52        7.39      2.98 o 
   3   5  11       14.43       15.49      3.80 o 
   4   5  11       44.92       55.66      3.04 o 
 -11   6  11       11.01       14.99      3.91 o 
 -10   6  11       23.56       25.11      4.02 o 
  -9   6  11       95.50       86.05      3.49 o 
  -8   6  11        2.84        3.54      1.63 o 
  -7   6  11       95.08       97.28      3.55 o 
  -6   6  11      103.55       86.17      3.28 o 
  -5   6  11       19.46       19.46      2.05 o 
  -4   6  11      112.59      117.92      3.80 o 
  -3   6  11      127.90      124.54      5.37 o 
  -2   6  11       11.63        6.38      1.64 o 
  -1   6  11        0.12       -0.88      1.37 o 
   0   6  11      519.24      552.33     11.34 o 
   1   6  11       76.20       77.77      4.63 o 
   2   6  11       19.14       21.57      3.28 o 
   3   6  11       16.20       21.82      2.42 o 
 -10   7  11        0.05        0.63      3.11 o 
  -9   7  11        1.18       -1.80      1.80 o 
  -8   7  11       17.14       17.72      2.30 o 
  -7   7  11        3.14        2.55      1.59 o 
  -6   7  11        0.54       -1.09      1.45 o 
  -5   7  11       63.19       55.10      2.72 o 
  -4   7  11       40.76       41.18      2.44 o 
  -3   7  11       48.05       50.02      2.59 o 
  -2   7  11      155.00      155.56      4.63 o 
  -1   7  11       15.34       11.30      1.94 o 
   0   7  11       23.00       14.17      2.16 o 
   1   7  11        1.09        2.67      2.67 o 
  -9   8  11        0.04       -2.10      2.10 o 
  -8   8  11       13.48       18.36      2.55 o 
  -7   8  11        3.74        0.53      1.81 o 
  -6   8  11       25.84       25.28      2.77 o 
  -5   8  11      137.31      140.53      4.60 o 
  -4   8  11      698.37      690.61     14.00 o 
  -3   8  11        0.45        0.88      1.65 o 
  -2   8  11      128.00      129.29      4.26 o 
  -1   8  11        0.13        1.67      1.73 o 
   0   8  11       96.66      100.75      5.54 o 
   1   8  11       16.73       18.21      3.86 o 
  -7   9  11       10.19       16.73      2.61 o 
  -6   9  11      142.60      151.47      4.99 o 
  -5   9  11        4.54        6.42      2.04 o 
  -4   9  11       17.28       17.53      3.15 o 
  -3   9  11        0.00       -1.54      2.48 o 
  -2   9  11        0.13        1.13      2.73 o 
  -1   9  11       14.59       10.55      3.25 o 
 -12   0  12        4.75        0.50      3.28 o 
 -11   0  12        9.29        8.82      2.84 o 
 -10   0  12       54.00       48.90      3.66 o 
  -9   0  12       22.27       17.83      2.81 o 
  -8   0  12     2450.24     2549.90     62.57 o 
  -7   0  12     1186.08     1181.17     30.31 o 
  -6   0  12        1.50        1.52      1.52 o 
  -5   0  12       23.00       21.05      2.09 o 
  -4   0  12      467.12      482.96     13.55 o 
  -3   0  12       25.58       27.22      2.34 o 
  -2   0  12     1122.44     1059.26     27.27 o 
  -1   0  12        1.83        3.28      1.49 o 
   0   0  12      263.95      238.89      8.07 o 
   1   0  12      122.02      126.29      5.43 o 
   2   0  12      240.55      205.14      7.60 o 
   3   0  12      102.54      107.89      5.32 o 
   4   0  12        0.03       -2.31      2.42 o 
 -12   1  12       10.71        4.68      3.25 o 
 -11   1  12        4.67        0.63      2.62 o 
  -8   1  12        3.59       -0.35      1.53 o 
  -7   1  12       86.50       39.04      2.92 o 
  -6   1  12      449.03      466.65      7.73 o 
  -5   1  12      124.46      122.07      2.84 o 
  -4   1  12      492.57      460.54      7.54 o 
  -3   1  12       37.52       30.43      2.04 o 
  -2   1  12       75.58       69.31      2.03 o 
  -1   1  12       22.12       17.68      1.44 o 
   0   1  12       33.25       32.87      2.15 o 
   1   1  12        0.22        0.50      1.23 o 
   2   1  12       21.39       21.65      2.26 o 
   3   1  12       56.81       64.61      2.96 o 
   4   1  12        9.36        7.87      2.00 o 
 -12   2  12       49.28       53.75      4.57 o 
 -11   2  12        2.39       -1.38      2.78 o 
 -10   2  12       66.91       73.31      4.55 o 
  -9   2  12      355.22      370.72     11.82 o 
  -8   2  12       17.37        8.57      1.31 o 
  -7   2  12       60.89       58.29      2.01 o 
  -6   2  12      708.38      733.90     11.39 o 
  -5   2  12        0.75       -0.21      0.84 o 
  -4   2  12       61.97       67.47      2.60 o 
  -3   2  12      100.55       91.26      2.38 o 
  -2   2  12      414.02      412.19      6.91 o 
  -1   2  12       14.87       16.01      1.56 o 
   0   2  12      257.51      242.49      5.79 o 
   1   2  12       71.48       64.80      2.73 o 
   2   2  12        0.01        0.17      1.29 o 
   3   2  12        7.83        8.92      1.82 o 
   4   2  12        0.57        0.17      1.98 o 
 -12   3  12       22.52       18.27      3.94 o 
 -11   3  12       89.60       95.30      5.51 o 
 -10   3  12      132.08      123.91      7.78 o 
  -9   3  12       68.20       57.26      2.76 o 
  -8   3  12      151.87      155.41      4.47 o 
  -7   3  12        7.01        3.51      1.80 o 
  -6   3  12      267.81      267.56      6.32 o 
  -5   3  12        1.43        0.47      0.90 o 
  -4   3  12      733.29      722.67     11.17 o 
  -3   3  12      167.31      181.83      3.73 o 
  -2   3  12        6.84        5.74      1.04 o 
  -1   3  12       68.75       61.48      2.03 o 
   0   3  12        0.03       -0.95      0.95 o 
   1   3  12       20.53       20.86      1.95 o 
   2   3  12       42.96       43.25      2.43 o 
   3   3  12       40.09       38.81      2.48 o 
   4   3  12       10.28       14.08      2.25 o 
 -12   4  12       23.65       22.43      4.27 o 
 -11   4  12       15.91       29.17      5.87 o 
 -10   4  12        0.06       -1.17      1.79 o 
  -9   4  12        2.37        2.63      1.45 o 
  -8   4  12       69.71       59.67      2.69 o 
  -7   4  12        5.23        2.54      1.28 o 
  -6   4  12        5.49        3.16      1.36 o 
  -5   4  12       90.37       91.31      3.21 o 
  -4   4  12      180.65      191.86      5.00 o 
  -3   4  12      214.34      211.49      5.54 o 
  -2   4  12      773.60      791.51     12.21 o 
  -1   4  12       20.98       17.06      2.77 o 
   0   4  12       57.47       52.82      1.93 o 
   1   4  12       30.45       33.47      2.12 o 
   2   4  12        2.83       -0.71      1.86 o 
   3   4  12       68.51       89.58      3.58 o 
 -11   5  12        5.49        5.34      3.33 o 
 -10   5  12       21.00       21.78      2.50 o 
  -9   5  12       41.53       46.41      2.81 o 
  -8   5  12       97.62       90.04      3.44 o 
  -7   5  12       14.79       17.20      2.03 o 
  -6   5  12        4.56        4.70      1.48 o 
  -5   5  12        0.01        1.06      1.33 o 
  -4   5  12        2.87        2.99      1.41 o 
  -3   5  12       73.89       74.03      2.98 o 
  -2   5  12      187.83      178.24      4.89 o 
  -1   5  12       37.35       37.09      2.24 o 
   0   5  12      134.49      142.86      3.44 o 
   1   5  12       95.70       98.69      5.11 o 
   2   5  12        7.48        8.47      2.73 o 
   3   5  12       35.15       49.57      2.83 o 
 -10   6  12        2.42        6.26      2.19 o 
  -9   6  12        3.07        1.09      2.78 o 
  -8   6  12        0.07        1.33      1.68 o 
  -7   6  12       45.56       35.28      2.31 o 
  -6   6  12       20.53       17.42      2.09 o 
  -5   6  12        0.01       -1.12      1.42 o 
  -4   6  12      333.42      323.52      8.28 o 
  -3   6  12      153.38      158.69      4.65 o 
  -2   6  12       66.32       71.91      3.01 o 
  -1   6  12        6.43        2.61      1.67 o 
   0   6  12      171.21      171.51      6.67 o 
   1   6  12       57.60       64.77      4.38 o 
   2   6  12       92.65      100.78      5.45 o 
 -10   7  12        1.96       -2.34      2.78 o 
  -9   7  12        2.16        1.75      1.89 o 
  -8   7  12        3.32        2.66      3.09 o 
  -7   7  12        2.41        3.35      1.75 o 
  -6   7  12      178.17      178.05      5.24 o 
  -5   7  12      128.01      121.91      4.16 o 
  -4   7  12       11.96       18.32      2.82 o 
  -3   7  12       97.07      101.30      3.73 o 
  -2   7  12        0.04       -1.58      1.58 o 
  -1   7  12       75.11       74.11      3.34 o 
   0   7  12       36.87       38.75      2.85 o 
   1   7  12       91.19      109.18      5.84 o 
  -8   8  12       24.65       28.25      2.92 o 
  -7   8  12        1.49        1.30      1.97 o 
  -6   8  12       14.49       15.67      2.51 o 
  -5   8  12       18.49       26.08      2.59 o 
  -4   8  12       63.89       65.72      3.20 o 
  -3   8  12       90.67      100.55      3.92 o 
  -2   8  12       12.58       14.30      4.52 o 
  -1   8  12        0.00        0.26      1.95 o 
   0   8  12        0.43        0.00      3.25 o 
  -6   9  12       18.68       16.23      6.64 o 
  -5   9  12        6.10        7.41      2.34 o 
  -4   9  12        0.01       -0.60      1.96 o 
  -3   9  12       23.55       18.79      3.64 o 
  -2   9  12       45.53       52.76      4.52 o 
 -12   1  13       28.70       40.09      4.71 o 
 -11   1  13        7.85        6.14      3.00 o 
  -9   1  13        9.00        3.29      3.44 o 
  -8   1  13      884.21      914.73     24.55 o 
  -7   1  13      148.67      138.95      4.06 o 
  -6   1  13     1152.88     1155.06     20.74 o 
  -5   1  13        6.58        5.83      1.06 o 
  -4   1  13      354.30      325.91      6.22 o 
  -3   1  13        0.82        2.08      0.92 o 
  -2   1  13       49.94       39.68      1.66 o 
  -1   1  13        4.39        2.21      1.05 o 
   0   1  13        1.01       -0.11      1.22 o 
   1   1  13        5.99        7.66      1.65 o 
   2   1  13       47.77       47.39      2.59 o 
   3   1  13       89.06       99.45      4.79 o 
 -12   2  13       12.35        6.83      3.64 o 
 -11   2  13        2.42        2.07      3.06 o 
 -10   2  13      608.50      709.92     20.33 o 
  -9   2  13        0.37        3.25      2.29 o 
  -8   2  13        0.30       -1.35      1.35 o 
  -7   2  13       35.13       30.92      1.66 o 
  -6   2  13       24.15       24.12      1.71 o 
  -5   2  13      130.73      129.99      3.09 o 
  -4   2  13      653.64      635.80     13.49 o 
  -3   2  13        5.01        5.26      1.05 o 
  -2   2  13      453.97      429.30      7.27 o 
  -1   2  13      100.28      100.58      2.92 o 
   0   2  13       25.12       25.76      1.88 o 
   1   2  13        1.94        1.98      1.47 o 
   2   2  13        1.29       -1.04      1.59 o 
   3   2  13       32.95       34.50      2.49 o 
 -12   3  13       67.97       74.00      5.21 o 
 -11   3  13       67.21       66.29      4.79 o 
 -10   3  13       31.90       36.83      2.48 o 
  -9   3  13        1.97        1.51      1.51 o 
  -8   3  13       79.63       67.91      2.96 o 
  -7   3  13        2.15        1.47      1.30 o 
  -6   3  13       24.31       18.40      2.51 o 
  -5   3  13        0.03        0.48      0.94 o 
  -4   3  13      329.16      329.46      5.91 o 
  -3   3  13        0.22        0.52      0.95 o 
  -2   3  13      308.32      291.04      5.40 o 
  -1   3  13        0.91       -0.63      1.00 o 
   0   3  13        5.39        5.59      1.44 o 
   1   3  13       32.63       29.51      2.04 o 
   2   3  13        1.21        0.77      1.57 o 
   3   3  13        9.09        7.23      2.15 o 
 -11   4  13       28.46       26.29      2.85 o 
 -10   4  13        0.69        2.52      1.84 o 
  -9   4  13        6.06        1.71      1.65 o 
  -8   4  13        1.22        2.12      1.51 o 
  -7   4  13       18.73       24.72      2.76 o 
  -6   4  13      185.94      179.10      4.95 o 
  -5   4  13        0.95       -0.77      1.25 o 
  -4   4  13       29.58       25.18      3.14 o 
  -3   4  13      138.45      133.06      4.79 o 
  -2   4  13      286.64      294.71      5.54 o 
  -1   4  13       18.72       20.90      2.46 o 
   0   4  13      139.02      141.16      5.30 o 
   1   4  13       59.74       67.90      2.96 o 
   2   4  13        4.57        3.68      1.77 o 
   3   4  13        9.60       10.03      3.65 o 
 -11   5  13       21.17       27.72      3.00 o 
 -10   5  13       33.86       40.00      2.86 o 
  -9   5  13        1.92        1.73      2.07 o 
  -8   5  13       10.98       10.24      1.91 o 
  -7   5  13        0.89       -1.03      1.65 o 
  -6   5  13      112.81      112.73      3.88 o 
  -5   5  13        0.15        0.53      1.37 o 
  -4   5  13        0.61        0.36      1.29 o 
  -3   5  13       82.10       78.17      3.13 o 
  -2   5  13        0.09        0.53      1.43 o 
  -1   5  13       54.02       57.80      2.78 o 
   0   5  13        0.01        0.88      2.31 o 
   1   5  13       29.00       30.61      2.46 o 
   2   5  13       17.39       20.57      2.52 o 
 -10   6  13        5.77        7.05      2.24 o 
  -9   6  13       10.13       17.33      3.04 o 
  -8   6  13       37.37       37.48      2.59 o 
  -7   6  13       67.99       62.33      3.04 o 
  -6   6  13       32.98       33.04      2.47 o 
  -5   6  13       99.44      105.43      3.75 o 
  -4   6  13       50.67       48.86      2.61 o 
  -3   6  13       17.14       18.96      4.55 o 
  -2   6  13       49.25       48.24      4.06 o 
  -1   6  13        1.23        0.93      2.08 o 
   0   6  13        8.06        2.29      2.81 o 
   1   6  13        2.37        2.15      2.76 o 
  -9   7  13        7.32        8.66      2.34 o 
  -8   7  13        1.24        1.64      1.89 o 
  -7   7  13       20.39       18.10      2.39 o 
  -6   7  13       18.60       17.37      3.40 o 
  -5   7  13        6.87        9.54      2.05 o 
  -4   7  13        1.04        1.51      1.75 o 
  -3   7  13       12.36       10.06      2.08 o 
  -2   7  13      208.60      212.11      8.38 o 
  -1   7  13        0.65       -1.56      1.86 o 
   0   7  13       26.03       24.93      3.83 o 
  -8   8  13        2.11        3.06      2.22 o 
  -7   8  13       26.55       28.83      3.02 o 
  -6   8  13       18.70       22.27      3.00 o 
  -5   8  13        8.55        3.96      2.00 o 
  -4   8  13       10.63        9.87      2.16 o 
  -3   8  13        6.16        5.00      2.06 o 
  -2   8  13        0.63        0.76      2.12 o 
  -1   8  13       50.57       69.18      5.12 o 
 -11   0  14       66.55       78.71      4.90 o 
 -10   0  14      160.12      180.15      7.33 o 
  -9   0  14        3.23        0.50      2.20 o 
  -8   0  14       75.69       59.54      3.77 o 
  -7   0  14      103.43      109.60      5.04 o 
  -6   0  14       10.50        7.14      2.31 o 
  -5   0  14       24.97       25.46      2.73 o 
  -4   0  14      308.21      290.52      9.42 o 
  -3   0  14      126.43      113.84      5.04 o 
  -2   0  14        3.50        1.60      1.85 o 
  -1   0  14       10.22        3.09      1.74 o 
   0   0  14       48.08       44.25      3.39 o 
   1   0  14       61.02       61.58      4.05 o 
   2   0  14       47.61       44.66      3.69 o 
   3   0  14        3.41        2.87      2.78 o 
 -12   1  14        4.25        3.58      3.53 o 
 -11   1  14        2.77        4.24      2.87 o 
 -10   1  14        1.14        2.73      2.84 o 
  -8   1  14      181.53      166.55     15.14 o 
  -7   1  14       95.21      101.87      3.47 o 
  -6   1  14      541.53      528.96     10.73 o 
  -5   1  14       34.92       36.08      1.72 o 
  -4   1  14      113.55      119.95      3.00 o 
  -3   1  14       30.11       27.59      1.52 o 
  -2   1  14       50.47       48.12      2.36 o 
  -1   1  14      236.08      230.69      5.81 o 
   0   1  14      163.78      148.66      4.45 o 
   1   1  14      152.63      157.67      4.75 o 
   2   1  14        3.65        0.73      3.11 o 
 -12   2  14       54.04       59.04      4.82 o 
 -11   2  14       43.49       51.00      4.33 o 
 -10   2  14      234.84      231.20      8.87 o 
  -9   2  14        0.19        2.04      2.12 o 
  -8   2  14       33.59       30.73      2.14 o 
  -7   2  14       73.94       82.32      3.23 o 
  -6   2  14       59.14       52.55      2.02 o 
  -5   2  14       51.73       52.48      1.98 o 
  -4   2  14        0.21       -0.93      0.93 o 
  -3   2  14       72.97       68.62      2.27 o 
  -2   2  14       23.82       25.65      2.24 o 
  -1   2  14      311.07      317.35      7.34 o 
   0   2  14        8.29       12.11      2.22 o 
   1   2  14       22.21       29.86      2.36 o 
   2   2  14        7.83        9.85      2.03 o 
 -12   3  14        7.02       -0.80      3.42 o 
 -11   3  14       29.32       29.37      4.22 o 
 -10   3  14       64.17       65.50      3.17 o 
  -9   3  14       10.57        8.22      1.90 o 
  -8   3  14       46.21       45.79      2.54 o 
  -7   3  14       14.37       12.31      1.87 o 
  -6   3  14      276.90      252.62      6.25 o 
  -5   3  14       89.64       89.62      3.31 o 
  -4   3  14       15.69       11.20      1.97 o 
  -3   3  14       12.88       10.24      1.72 o 
  -2   3  14      116.73      116.06      3.90 o 
  -1   3  14       10.18        8.13      1.67 o 
   0   3  14       56.68       50.83      2.65 o 
   1   3  14       14.85       14.41      2.07 o 
   2   3  14        6.87        2.74      1.93 o 
 -11   4  14        5.81        3.74      3.46 o 
 -10   4  14       13.84       11.82      2.26 o 
  -9   4  14       13.94       21.70      2.50 o 
  -8   4  14        2.69        2.07      1.66 o 
  -7   4  14       35.43       36.25      2.25 o 
  -6   4  14        8.30        5.29      2.69 o 
  -5   4  14      123.13      129.12      4.13 o 
  -4   4  14      208.66      199.24      5.38 o 
  -3   4  14       32.49       35.60      2.26 o 
  -2   4  14       52.61       51.53      2.08 o 
  -1   4  14       74.85       70.80      3.52 o 
   0   4  14        9.71       13.63      2.71 o 
   1   4  14       59.28       59.41      2.95 o 
   2   4  14        0.01       -1.90      1.90 o 
 -11   5  14       17.39       23.72      4.13 o 
 -10   5  14       19.10       19.60      2.72 o 
  -9   5  14       40.65       41.91      2.71 o 
  -8   5  14       33.44       30.77      3.53 o 
  -7   5  14       22.88       29.56      2.59 o 
  -6   5  14        2.28        4.19      1.71 o 
  -5   5  14       26.22       22.53      2.26 o 
  -4   5  14      104.79      101.88      3.72 o 
  -3   5  14       36.49       39.17      2.49 o 
  -2   5  14       38.42       35.64      2.40 o 
  -1   5  14       10.81       11.00      2.07 o 
   0   5  14        7.93        3.28      2.64 o 
   1   5  14       24.17       21.27      3.72 o 
 -10   6  14        6.84       10.07      2.46 o 
  -9   6  14        1.08        1.18      1.90 o 
  -8   6  14       53.40       60.09      3.11 o 
  -7   6  14       32.55       34.89      2.49 o 
  -6   6  14        1.66        1.24      1.66 o 
  -5   6  14       12.55       14.39      2.12 o 
  -4   6  14        2.71        1.06      1.67 o 
  -3   6  14        1.22       -1.41      2.31 o 
  -2   6  14       14.41        9.23      2.07 o 
  -1   6  14        3.96        1.00      1.90 o 
   0   6  14        9.26        9.01      3.03 o 
  -9   7  14        1.56        5.45      3.11 o 
  -8   7  14        3.28        0.76      2.00 o 
  -7   7  14       55.93       55.53      3.13 o 
  -6   7  14        2.69       -0.28      1.84 o 
  -5   7  14       27.51       36.00      2.63 o 
  -4   7  14        2.06        4.20      1.87 o 
  -3   7  14       21.06       28.45      8.60 o 
  -2   7  14        7.88        8.46      2.20 o 
  -1   7  14       12.73        9.61      2.42 o 
  -7   8  14        1.70        1.74      2.84 o 
  -6   8  14       30.32       39.39      3.33 o 
  -5   8  14        7.85        5.11      2.15 o 
  -4   8  14        0.72        1.59      2.14 o 
  -3   8  14       19.54       27.83      7.56 o 
 -12   1  15        1.97       -0.22      3.69 o 
 -11   1  15        4.35        3.66      3.22 o 
 -10   1  15        0.16       -0.88      2.62 o 
  -9   1  15      186.13      165.08     28.53 o 
  -8   1  15      174.27      172.30      4.88 o 
  -7   1  15       35.19       36.28      2.34 o 
  -6   1  15       10.74        4.41      1.61 o 
  -5   1  15      280.82      257.09      6.18 o 
  -4   1  15        9.52       11.71      1.69 o 
  -3   1  15      333.17      294.53      6.92 o 
  -2   1  15       27.87       25.93      2.02 o 
  -1   1  15        0.98        3.18      1.79 o 
   0   1  15       11.03       16.32      3.21 o 
   1   1  15       49.53       55.87      3.62 o 
   2   1  15        0.31       -0.06      2.63 o 
 -12   2  15       40.81       52.70      4.77 o 
 -11   2  15        1.43       -1.32      3.11 o 
 -10   2  15        1.34       -1.54      2.76 o 
  -9   2  15        2.23        5.21      2.59 o 
  -8   2  15        5.46        3.91      1.65 o 
  -7   2  15      132.87      141.05      4.39 o 
  -6   2  15        1.31        1.36      1.42 o 
  -5   2  15      167.54      144.32      3.48 o 
  -4   2  15       85.11       84.15      2.57 o 
  -3   2  15       13.25       15.60      1.55 o 
  -2   2  15       33.98       33.04      2.00 o 
  -1   2  15       61.21       58.17      2.82 o 
   0   2  15        1.25       -0.82      1.59 o 
   1   2  15       24.01       24.80      2.44 o 
 -11   3  15       84.56       93.48      5.76 o 
 -10   3  15        7.82        5.87      2.78 o 
  -9   3  15        4.54        5.47      1.91 o 
  -8   3  15       37.26       31.67      2.21 o 
  -7   3  15        0.80        0.25      1.63 o 
  -6   3  15       13.51       12.79      1.96 o 
  -5   3  15       54.40       47.11      3.55 o 
  -4   3  15      276.43      277.51      5.43 o 
  -3   3  15      122.51      122.99      3.21 o 
  -2   3  15      158.20      163.04      3.83 o 
  -1   3  15       42.39       39.52      2.43 o 
   0   3  15       13.03       17.34      2.25 o 
   1   3  15        0.01       -0.22      1.80 o 
 -11   4  15       11.23       10.94      2.52 o 
 -10   4  15       12.15       19.92      2.64 o 
  -9   4  15        0.02        0.10      1.85 o 
  -8   4  15        4.82        4.39      2.30 o 
  -7   4  15        2.44       -0.19      1.57 o 
  -6   4  15        9.79        8.04      1.74 o 
  -5   4  15        0.10       -1.53      1.53 o 
  -4   4  15       17.26       16.83      2.13 o 
  -3   4  15       41.37       42.00      2.51 o 
  -2   4  15        3.28        2.00      1.74 o 
  -1   4  15       12.33       10.80      3.55 o 
   0   4  15       46.12       53.66      2.83 o 
   1   4  15        1.19        2.80      1.98 o 
 -10   5  15       33.52       43.50      3.20 o 
  -9   5  15        2.54        1.78      1.97 o 
  -8   5  15      133.07      146.55      5.77 o 
  -7   5  15       13.20       10.52      3.50 o 
  -6   5  15        7.16        5.78      1.90 o 
  -5   5  15       24.70       28.56      2.65 o 
  -4   5  15        2.83        2.07      2.45 o 
  -3   5  15        1.17       -0.43      1.65 o 
  -2   5  15        0.03       -0.98      1.71 o 
  -1   5  15        0.44       -2.51      2.51 o 
   0   5  15       18.45       20.03      3.72 o 
  -9   6  15       32.43       38.80      3.04 o 
  -8   6  15        3.20        2.64      1.95 o 
  -7   6  15       16.17       19.16      3.73 o 
  -6   6  15      107.67      116.31      4.59 o 
  -5   6  15       20.89       28.17      2.73 o 
  -4   6  15      107.27      118.85      4.34 o 
  -3   6  15       11.99        8.67      2.06 o 
  -2   6  15        0.08       -1.94      1.94 o 
  -1   6  15        0.81        0.69      2.92 o 
  -8   7  15       19.85       22.78      4.11 o 
  -7   7  15       14.66       17.30      2.64 o 
  -6   7  15       14.22       13.44      2.44 o 
  -5   7  15        0.00       -1.23      1.95 o 
  -4   7  15       19.26       21.69      3.90 o 
  -3   7  15       27.02       33.58      3.12 o 
 -11   0  16        5.03        2.51      3.33 o 
 -10   0  16        4.24        5.40      3.09 o 
  -9   0  16        6.76        7.38      2.87 o 
  -8   0  16      166.27      180.90      7.33 o 
  -7   0  16      128.92      133.43      6.06 o 
  -6   0  16      112.80      118.38      5.59 o 
  -5   0  16        1.33       -1.43      1.96 o 
  -4   0  16       49.27       49.73      3.64 o 
  -3   0  16       28.02       26.94      3.28 o 
  -2   0  16        1.15        0.94      2.07 o 
  -1   0  16      178.23      180.35      7.49 o 
   0   0  16        7.23        2.45      2.45 o 
   1   0  16       18.77       16.53      3.53 o 
 -11   1  16       18.61       20.69      3.99 o 
 -10   1  16        0.03       -1.38      2.87 o 
  -9   1  16        1.91       -1.98      2.42 o 
  -8   1  16        6.17        6.17      2.56 o 
  -7   1  16        0.89        2.18      2.70 o 
  -6   1  16       36.90       35.13      3.28 o 
  -5   1  16      110.78      107.17      3.94 o 
  -4   1  16        0.02       -1.28      1.30 o 
  -3   1  16       10.18       11.18      1.81 o 
  -2   1  16        0.47       -1.57      1.57 o 
  -1   1  16        8.25       13.52      2.10 o 
   0   1  16       27.45       36.98      2.92 o 
 -11   2  16        6.36        2.31      3.39 o 
 -10   2  16        1.81        0.96      3.20 o 
  -9   2  16       24.16       29.97      3.91 o 
  -8   2  16        0.64        0.85      2.48 o 
  -7   2  16       74.85       73.59      3.24 o 
  -6   2  16        4.09        3.59      1.69 o 
  -5   2  16        8.94        8.99      1.47 o 
  -4   2  16       43.49       41.17      1.96 o 
  -3   2  16       45.05       39.16      1.96 o 
  -2   2  16        0.11       -1.34      2.37 o 
  -1   2  16        7.85       10.21      2.23 o 
   0   2  16        6.60        8.51      2.08 o 
 -11   3  16       30.48       33.61      4.85 o 
 -10   3  16      169.81      194.45      8.35 o 
  -9   3  16       21.01       25.87      4.88 o 
  -8   3  16        0.15        0.96      1.90 o 
  -7   3  16        1.74        1.27      1.75 o 
  -6   3  16       39.11       44.12      2.69 o 
  -5   3  16        3.62        1.98      2.56 o 
  -4   3  16        3.89        3.81      1.88 o 
  -3   3  16       23.50       21.37      1.84 o 
  -2   3  16        4.05        6.93      2.05 o 
  -1   3  16       56.24       70.81      3.31 o 
   0   3  16        7.00       12.14      2.25 o 
 -10   4  16       22.47       28.81      2.97 o 
  -9   4  16       58.21       62.85      3.26 o 
  -8   4  16        0.75       -1.83      1.83 o 
  -7   4  16       96.64       83.29      5.29 o 
  -6   4  16       48.93       54.37      4.33 o 
  -5   4  16       57.25       63.72      3.04 o 
  -4   4  16        1.20        1.04      1.69 o 
  -3   4  16       29.55       35.02      2.54 o 
  -2   4  16       16.93       19.06      3.47 o 
  -1   4  16       26.32       32.32      4.05 o 
  -9   5  16        0.62       -2.01      2.01 o 
  -8   5  16       20.54       23.51      2.76 o 
  -7   5  16      112.37      121.78      4.44 o 
  -6   5  16      163.27      169.47      5.33 o 
  -5   5  16      196.72      227.63      6.34 o 
  -4   5  16       31.21       36.06      3.77 o 
  -3   5  16        0.09       -1.47      1.89 o 
  -2   5  16        0.01        2.95      2.95 o 
  -8   6  16       98.06      117.36      4.56 o 
  -7   6  16        1.46        2.66      2.10 o 
  -6   6  16        8.49        4.43      2.21 o 
  -5   6  16        0.00        1.24      2.63 o 
  -4   6  16       17.23       17.09      2.59 o 
  -3   6  16       45.02       52.11      3.15 o 
 -11   1  17        7.96        7.30      3.86 o 
 -10   1  17        3.31       -1.27      2.98 o 
  -9   1  17       94.27      122.13      6.14 o 
  -8   1  17        7.44        3.77      2.02 o 
  -7   1  17       21.23       21.98      2.41 o 
  -6   1  17       26.51       31.84      2.38 o 
  -5   1  17        4.81        2.24      1.64 o 
  -4   1  17       31.06       35.22      2.39 o 
  -3   1  17       13.44       30.81      6.02 o 
  -2   1  17        6.43        5.63      3.00 o 
  -1   1  17       22.39       24.16      2.65 o 
 -11   2  17       11.51       10.11      3.72 o 
 -10   2  17       30.87       23.50      3.88 o 
  -9   2  17       92.55       97.28      5.51 o 
  -8   2  17        1.23        0.72      2.78 o 
  -7   2  17       38.14       45.79      3.91 o 
  -6   2  17        9.41        8.90      1.54 o 
  -5   2  17       16.27       23.69      2.71 o 
  -4   2  17        3.81        2.74      1.41 o 
  -3   2  17       28.21       35.76      2.59 o 
  -2   2  17        0.07        2.69      1.81 o 
  -1   2  17       14.07       10.87      2.25 o 
 -10   3  17        3.72        2.12      3.11 o 
  -9   3  17       27.57       33.57      3.04 o 
  -8   3  17       35.49       39.40      4.26 o 
  -7   3  17      165.45      184.61      5.56 o 
  -6   3  17       15.63       13.52      2.11 o 
  -5   3  17       26.73       25.01      2.62 o 
  -4   3  17       18.31       21.29      4.38 o 
  -3   3  17        6.58        5.24      1.60 o 
  -2   3  17        5.43        7.58      2.09 o 
  -1   3  17       10.10       14.46      2.42 o 
 -10   4  17        4.37        6.72      3.39 o 
  -9   4  17        0.64        0.58      2.08 o 
  -8   4  17       20.07       26.97      5.70 o 
  -7   4  17        3.63        4.82      2.11 o 
  -6   4  17        0.01       -0.90      1.85 o 
  -5   4  17        1.00       -1.79      1.79 o 
  -4   4  17        1.27        3.13      1.89 o 
  -3   4  17        3.92        2.27      1.98 o 
  -2   4  17        1.24        1.27      2.87 o 
  -8   5  17       16.03       17.27      2.70 o 
  -7   5  17        5.83        1.28      2.17 o 
  -6   5  17        0.00       -1.99      1.99 o 
  -5   5  17        0.20       -1.93      2.09 o 
  -4   5  17        1.32       -0.72      2.95 o 
  -3   5  17       30.40       35.93      4.60 o 
 -10   0  18       13.07       12.23      4.22 o 
  -9   0  18       19.70       20.91      4.11 o 
  -8   0  18        2.21        1.85      2.89 o 
  -7   0  18       35.39       47.86      4.13 o 
  -6   0  18        0.06       -0.91      2.31 o 
  -5   0  18        1.45       -1.74      2.34 o 
  -4   0  18        0.05        0.33      2.59 o 
  -3   0  18       29.66       26.67      3.86 o 
  -2   0  18       35.54       41.66      3.91 o 
 -10   1  18        3.00        7.80      4.19 o 
  -9   1  18        4.93        8.40      3.39 o 
  -8   1  18       21.38       26.86      3.99 o 
  -7   1  18        6.44        2.61      2.96 o 
  -6   1  18        0.25        0.22      2.37 o 
  -5   1  18       44.82       57.03      4.41 o 
  -4   1  18        1.59        1.48      1.84 o 
  -3   1  18       23.41       31.28      3.72 o 
  -2   1  18       14.57       11.16      2.37 o 
 -10   2  18       20.18       19.34      4.08 o 
  -9   2  18        0.90       -0.88      2.98 o 
  -8   2  18        0.84       -0.72      2.92 o 
  -7   2  18        1.29        3.69      2.98 o 
  -6   2  18        3.61       -0.39      2.87 o 
  -5   2  18       16.05       20.57      3.69 o 
  -4   2  18        1.62        3.93      1.93 o 
  -3   2  18       79.70       83.61      3.71 o 
  -9   3  18       26.19       34.99      4.71 o 
  -8   3  18       38.13       45.62      3.01 o 
  -7   3  18        0.98        2.88      2.14 o 
  -6   3  18        1.56        1.63      2.09 o 
  -5   3  18        2.38        3.00      1.93 o 
  -4   3  18        0.00       -2.00      2.00 o 
  -3   3  18        3.04        0.83      2.81 o 
  -8   4  18       72.18       82.16      3.87 o 
  -7   4  18       24.47       36.26      3.28 o 
  -6   4  18       21.91       24.81      2.97 o 
  -5   4  18       66.19       80.30      3.87 o 
  -4   4  18        9.42        4.85      2.24 o 
  -9   1  19       22.39       22.43      4.13 o 
  -8   1  19       16.57       16.70      3.94 o 
  -7   1  19       85.90       98.24      4.21 o 
  -6   1  19       29.36       33.39      3.55 o 
  -5   1  19       13.15       24.26      3.28 o 
  -4   1  19        0.27       -1.76      2.12 o 
  -8   2  19        0.22       -2.92      3.14 o 
  -7   2  19       42.07       48.49      4.55 o 
  -6   2  19        9.39       11.79      3.66 o 
  -5   2  19        6.40       13.78      3.36 o 
  -7   3  19        0.23        0.05      2.27 o 
  -6   3  19        2.59        4.68      2.42 o 
                                                 
